# Supplementary material for: Predicting clinical outcomes from large scale cancer genomic profiles with deep survival models
Source: Sci Rep. 2017 Sep 15;7:11707. doi: 10.1038/s41598-017-11817-6 (PMC5601479; doi:10.1038/s41598-017-11817-6)
Supplement: Supplementary file 2 — Table S2 [file 41598_2017_11817_MOESM2_ESM.xlsx]

## Sheet: GBM.Integrated
Feature name	Feature type
age_at_initial_pathologic_diagnosis	Clinical
gender-Is-male	Clinical
histological_type-Is-oligoastrocytoma	Clinical
histological_type-Is-astrocytoma	Clinical
histological_type-Is-oligodendroglioma	Clinical
histological_type-Is-glioblastoma multiforme (gbm)	Clinical
histological_type-Is-treated primary gbm	Clinical
histological_type-Is-untreated primary (de novo) gbm	Clinical
radiation_therapy-Is-yes	Clinical
ACADS	Mutation
AOX1	Mutation
ARID1A	Mutation
ARID2	Mutation
ATF7IP2	Mutation
ATRX	Mutation
BCOR	Mutation
BRAF	Mutation
C10orf76	Mutation
CD1D	Mutation
CD209	Mutation
CD44	Mutation
CDKN2A	Mutation
CIC	Mutation
CMA1	Mutation
CNOT1	Mutation
CPEB4	Mutation
CREBZF	Mutation
CYP11A1	Mutation
DDX5	Mutation
DLC1	Mutation
DLX6	Mutation
DNMT3A	Mutation
DOCK5	Mutation
EEF1A1	Mutation
EGFR	Mutation
EMG1	Mutation
EPS8L1	Mutation
ESR2	Mutation
FAM123C	Mutation
FAM126B	Mutation
FAM47C	Mutation
FAM83D	Mutation
FMR1	Mutation
FUBP1	Mutation
G6PC	Mutation
GAGE2A	Mutation
GFRA4	Mutation
GRHL3	Mutation
HEATR3	Mutation
HTRA2	Mutation
IDH1	Mutation
IDH2	Mutation
INF2	Mutation
IRS4	Mutation
KCNJ15	Mutation
KDR	Mutation
KRAS	Mutation
KRT13	Mutation
KRT15	Mutation
KRT3	Mutation
KRTAP5-3	Mutation
LGALS13	Mutation
LUM	Mutation
MACC1	Mutation
MAP3K1	Mutation
MAP3K12	Mutation
MED9	Mutation
MORN5	Mutation
MUC17	Mutation
MX2	Mutation
MYH8	Mutation
MYO5A	Mutation
MYT1	Mutation
NAP1L2	Mutation
NEU2	Mutation
NF1	Mutation
NIPBL	Mutation
NKD2	Mutation
NOTCH1	Mutation
NRAS	Mutation
NUDT11	Mutation
NUP210L	Mutation
OAS2	Mutation
OR52M1	Mutation
PAK1	Mutation
PDGFRA	Mutation
PDHA1	Mutation
PIK3CA	Mutation
PIK3R1	Mutation
PLCG1	Mutation
POM121	Mutation
PRCP	Mutation
PRG4	Mutation
PROKR2	Mutation
PTEN	Mutation
PTPN11	Mutation
QKI	Mutation
RASGRF2	Mutation
RB1	Mutation
RBPJ	Mutation
REN	Mutation
RFX4	Mutation
RPL5	Mutation
SEMG1	Mutation
SERPING1	Mutation
SETD2	Mutation
SLC26A3	Mutation
SLC35A2	Mutation
SLC6A3	Mutation
SMARCA4	Mutation
SOX4	Mutation
SRPX	Mutation
STAG2	Mutation
STK19	Mutation
TCF12	Mutation
TLR6	Mutation
TMEM184A	Mutation
TMEM216	Mutation
TMPRSS6	Mutation
TNFRSF9	Mutation
TNRC18	Mutation
TP53	Mutation
TPX2	Mutation
TREML2	Mutation
TRERF1	Mutation
TRPV6	Mutation
TYRP1	Mutation
WRN	Mutation
ZBTB20	Mutation
ZDHHC4	Mutation
ZMIZ1	Mutation
ZNF292	Mutation
ZNF41	Mutation
ZNF512B	Mutation
ZNF709	Mutation
AKT1	CNVGene
ARHGEF12	CNVGene
ARID2	CNVGene
ATRX	CNVGene
BCL11B	CNVGene
BUB1B	CNVGene
CARS	CNVGene
CBFA2T3	CNVGene
CBL	CNVGene
CCND2	CNVGene
CCNE1	CNVGene
CDK4	CNVGene
CDK6	CNVGene
CDKN1B	CNVGene
CDKN2A	CNVGene
CDKN2C	CNVGene
CREB3L1	CNVGene
DDX6	CNVGene
DICER1	CNVGene
ECT2L	CNVGene
FANCA	CNVGene
FGFR3	CNVGene
FIP1L1	CNVGene
GOLGA5	CNVGene
GOPC	CNVGene
H3F3A	CNVGene
HRAS	CNVGene
HSP90AA1	CNVGene
IRF4	CNVGene
KLF6	CNVGene
KLK2	CNVGene
KMT2A	CNVGene
MAF	CNVGene
MDM2	CNVGene
MET	CNVGene
MYB	CNVGene
MYC	CNVGene
MYCN	CNVGene
NF1	CNVGene
NUP98	CNVGene
NUTM1	CNVGene
PALB2	CNVGene
PDGFRA	CNVGene
PPP2R1A	CNVGene
PRCC	CNVGene
PTEN	CNVGene
PTPRK	CNVGene
RB1	CNVGene
RECQL4	CNVGene
ROS1	CNVGene
RPL22	CNVGene
RPL5	CNVGene
RSPO3	CNVGene
SDHA	CNVGene
SETD2	CNVGene
SOX2	CNVGene
TCL1A	CNVGene
TERT	CNVGene
TFRC	CNVGene
TNFAIP3	CNVGene
TP53	CNVGene
TRIP11	CNVGene
TSHR	CNVGene
1p	CNVArm
1q	CNVArm
4p	CNVArm
4q	CNVArm
6p	CNVArm
6q	CNVArm
7p	CNVArm
7q	CNVArm
9p	CNVArm
9q	CNVArm
10p	CNVArm
10q	CNVArm
11p	CNVArm
11q	CNVArm
12q	CNVArm
13q	CNVArm
14q	CNVArm
15q	CNVArm
18p	CNVArm
18q	CNVArm
19p	CNVArm
19q	CNVArm
20p	CNVArm
20q	CNVArm
22q	CNVArm
YWHAB	Protein
YWHAE	Protein
YWHAZ	Protein
EIF4EBP1	Protein
EIF4EBP1	Protein
EIF4EBP1	Protein
EIF4EBP1	Protein
TP53BP1	Protein
ARAF	Protein
ACACA	Protein
ACACA ACACB	Protein
ACVRL1	Protein
PRKAA1	Protein
PRKAA1	Protein
AR	Protein
ASNS	Protein
ATM	Protein
AKT1 AKT2 AKT3	Protein
AKT1 AKT2 AKT3	Protein
AKT1 AKT2 AKT3	Protein
ANXA7	Protein
BRAF	Protein
BRCA2	Protein
BAD	Protein
BAK1	Protein
BAP1	Protein
BAX	Protein
BCL2	Protein
BCL2L1	Protein
BECN1	Protein
BID	Protein
BCL2L11	Protein
RAF1	Protein
RAF1	Protein
MS4A1	Protein
PECAM1	Protein
ITGA2	Protein
CDK1	Protein
CASP7	Protein
CAV1	Protein
CHEK1	Protein
CHEK1	Protein
CHEK2	Protein
CHEK2	Protein
CLDN7	Protein
COL6A1	Protein
CCNB1	Protein
CCND1	Protein
CCNE1	Protein
CCNE2	Protein
PARK7	Protein
DVL3	Protein
CDH1	Protein
EGFR	Protein
EGFR	Protein
EGFR	Protein
ESR1	Protein
ESR1	Protein
MAPK1	Protein
ETS1	Protein
FASN	Protein
FOXO3	Protein
FOXO3	Protein
FN1	Protein
FOXM1	Protein
G6PD	Protein
GAPDH	Protein
GATA3	Protein
GSK3A GSK3B	Protein
GSK3A GSK3B	Protein
GSK3A GSK3B	Protein
ERBB2	Protein
ERBB2	Protein
ERBB3	Protein
ERBB3	Protein
HSPA1A	Protein
NRG1	Protein
IGFBP2	Protein
INPP4B	Protein
IRS1	Protein
MAPK9	Protein
XRCC5	Protein
STK11	Protein
LCK	Protein
MAPK1 MAPK3	Protein
MAP2K1	Protein
MAP2K1	Protein
ERRFI1	Protein
MYH11	Protein
MRE11A	Protein
CDH2	Protein
NRAS	Protein
NDRG1	Protein
NFKB1	Protein
NF2	Protein
NOTCH1	Protein
CDH3	Protein
SERPINE1	Protein
PCNA	Protein
PDCD4	Protein
PDK1	Protein
PDK1	Protein
PEA15	Protein
PEA15	Protein
PIK3CA	Protein
PIK3R1 PIK3R2	Protein
PRKCA	Protein
PRKCA	Protein
PRKCD	Protein
PRKCB	Protein
PGR	Protein
AKT1S1	Protein
PRDX1	Protein
PREX1	Protein
PTEN	Protein
PXN	Protein
RBM15	Protein
RAB11A RAB11B	Protein
RAB25	Protein
RAD50	Protein
RAD51	Protein
RPTOR	Protein
RB1	Protein
RICTOR	Protein
RICTOR	Protein
RPS6	Protein
RPS6	Protein
RPS6	Protein
SRSF1	Protein
STAT3	Protein
STAT5A	Protein
SHC1	Protein
SMAD1	Protein
SMAD3	Protein
SMAD4	Protein
SRC	Protein
SRC	Protein
SRC	Protein
STMN1	Protein
SYK	Protein
WWTR1	Protein
TFRC	Protein
TIGAR	Protein
TSC1	Protein
TGM2	Protein
TSC2	Protein
TSC2	Protein
KDR	Protein
XRCC1	Protein
YAP1	Protein
YAP1	Protein
YBX1	Protein
YBX1	Protein
CTNNB1	Protein
JUN	Protein
KIT	Protein
MET	Protein
MYC	Protein
BIRC2	Protein
EEF2	Protein
EEF2K	Protein
EIF4E	Protein
EIF4G1	Protein
MTOR	Protein
MTOR	Protein
CDKN1A	Protein
CDKN1B	Protein
CDKN1B	Protein
CDKN1B	Protein
MAPK14	Protein
TP53	Protein
SQSTM1	Protein
RPS6KB1	Protein
RPS6KB1	Protein
RPS6KA1	Protein
RPS6KA1	Protein

## Sheet: BRCA.Integrated
Feature name	Feature type
age_at_initial_pathologic_diagnosis	Clinical
histological_type-Is-other, specify	Clinical
histological_type-Is-infiltrating ductal carcinoma	Clinical
histological_type-Is-infiltrating carcinoma nos	Clinical
histological_type-Is-metaplastic carcinoma	Clinical
histological_type-Is-mucinous carcinoma	Clinical
histological_type-Is-mixed histology (please specify)	Clinical
histological_type-Is-medullary carcinoma	Clinical
histological_type-Is-infiltrating lobular carcinoma	Clinical
pathologic_stage-Is-stage ia	Clinical
pathologic_stage-Is-stage iii	Clinical
pathologic_stage-Is-stage ib	Clinical
pathologic_stage-Is-stage i	Clinical
pathologic_stage-Is-stage iia	Clinical
pathologic_stage-Is-stage iib	Clinical
pathologic_stage-Is-stage iiia	Clinical
pathologic_stage-Is-stage ii	Clinical
pathologic_stage-Is-stage iiic	Clinical
pathologic_stage-Is-stage iiib	Clinical
pathologic_stage-Is-stage x	Clinical
pathologic_stage-Is-stage iv	Clinical
radiation_therapy-Is-yes	Clinical
breast_carcinoma_estrogen_receptor_status-Is-positive	Clinical
breast_carcinoma_estrogen_receptor_status-Is-indeterminate	Clinical
breast_carcinoma_estrogen_receptor_status-Is-negative	Clinical
breast_carcinoma_progesterone_receptor_status-Is-positive	Clinical
breast_carcinoma_progesterone_receptor_status-Is-indeterminate	Clinical
breast_carcinoma_progesterone_receptor_status-Is-negative	Clinical
lab_proc_her2_neu_immunohistochemistry_receptor_status-Is-positive	Clinical
lab_proc_her2_neu_immunohistochemistry_receptor_status-Is-indeterminate	Clinical
lab_proc_her2_neu_immunohistochemistry_receptor_status-Is-negative	Clinical
lab_proc_her2_neu_immunohistochemistry_receptor_status-Is-equivocal	Clinical
menopause_status-Is-pre (<6 months since lmp and no prior bilateral ovariectomy and not on estrogen replacement)	Clinical
menopause_status-Is-peri (6-12 months since last menstrual period)	Clinical
menopause_status-Is-post (prior bilateral ovariectomy or >12 mo since lmp with no prior hysterectomy)	Clinical
menopause_status-Is-indeterminate (neither pre or postmenopausal)	Clinical
number_of_lymphnodes_positive_by_he	Clinical
pathologic_t-Is-tx	Clinical
pathologic_t-Is-t1b	Clinical
pathologic_t-Is-t1c	Clinical
pathologic_t-Is-t2a	Clinical
pathologic_t-Is-t4	Clinical
pathologic_t-Is-t2b	Clinical
pathologic_t-Is-t2	Clinical
pathologic_t-Is-t3	Clinical
pathologic_t-Is-t1	Clinical
pathologic_t-Is-t1a	Clinical
pathologic_t-Is-t4b	Clinical
pathologic_t-Is-t3a	Clinical
pathologic_t-Is-t4d	Clinical
pathologic_n-Is-n1b	Clinical
pathologic_n-Is-n0 (mol+)	Clinical
pathologic_n-Is-n3a	Clinical
pathologic_n-Is-n2a	Clinical
pathologic_n-Is-n3c	Clinical
pathologic_n-Is-n0 (i-)	Clinical
pathologic_n-Is-nx	Clinical
pathologic_n-Is-n1c	Clinical
pathologic_n-Is-n1a	Clinical
pathologic_n-Is-n1	Clinical
pathologic_n-Is-n0	Clinical
pathologic_n-Is-n1mi	Clinical
pathologic_n-Is-n2	Clinical
pathologic_n-Is-n3	Clinical
pathologic_n-Is-n0 (i+)	Clinical
pathologic_n-Is-n3b	Clinical
pathologic_m-Is-cm0 (i+)	Clinical
pathologic_m-Is-m1	Clinical
pathologic_m-Is-m0	Clinical
pathologic_m-Is-mx	Clinical
ACTL6B	Mutation
AQP12A	Mutation
ARID1A	Mutation
C17orf95	Mutation
CASZ1	Mutation
CBFB	Mutation
CDC42EP1	Mutation
CDH1	Mutation
CDKN1B	Mutation
CTCF	Mutation
ERBB2	Mutation
EYS	Mutation
FBXW7	Mutation
FGFR2	Mutation
FOXA1	Mutation
FRMPD2	Mutation
GATA3	Mutation
GPRIN2	Mutation
GPS2	Mutation
HRNR	Mutation
ICOSLG	Mutation
IL1RAP	Mutation
IRS4	Mutation
KCNN3	Mutation
KDM6A	Mutation
KRAS	Mutation
MAP2K4	Mutation
MAP3K1	Mutation
MED23	Mutation
MLL3	Mutation
MUC6	Mutation
MYB	Mutation
MYH9	Mutation
NBPF9	Mutation
NCDN	Mutation
NCOR1	Mutation
NF1	Mutation
NLGN3	Mutation
PAX2	Mutation
PIK3CA	Mutation
PTEN	Mutation
RAB42	Mutation
RB1	Mutation
RBMX	Mutation
RUFY1	Mutation
RUNX1	Mutation
SF3B1	Mutation
SP3	Mutation
SPEN	Mutation
TBL1XR1	Mutation
TBX3	Mutation
TCP11	Mutation
TFE3	Mutation
TGS1	Mutation
TP53	Mutation
TPP2	Mutation
USP36	Mutation
ZBTB7C	Mutation
ZFP36L1	Mutation
ZFP36L2	Mutation
ZMYM3	Mutation
ZNF362	Mutation
ABL1	CNVGene
ACKR3	CNVGene
AKT1	CNVGene
ATP1A1	CNVGene
BCL10	CNVGene
BCL11B	CNVGene
BCL7A	CNVGene
BRCA1	CNVGene
BRD3	CNVGene
CARD11	CNVGene
CBFA2T3	CNVGene
CCND1	CNVGene
CCNE1	CNVGene
CDKN1B	CNVGene
CDKN2A	CNVGene
CLIP1	CNVGene
DICER1	CNVGene
ERBB2	CNVGene
ERC1	CNVGene
ERCC5	CNVGene
ETV4	CNVGene
FANCA	CNVGene
FAT1	CNVGene
FH	CNVGene
FNBP1	CNVGene
FOXA1	CNVGene
GOLGA5	CNVGene
GPHN	CNVGene
HNF1A	CNVGene
HRAS	CNVGene
HSP90AA1	CNVGene
IKBKB	CNVGene
IL6ST	CNVGene
IRF4	CNVGene
KDM5A	CNVGene
KMT2C	CNVGene
MAP2K4	CNVGene
MAP3K1	CNVGene
MAX	CNVGene
MEN1	CNVGene
MYC	CNVGene
NCKIPSD	CNVGene
NCOR2	CNVGene
NOTCH1	CNVGene
NRAS	CNVGene
NUP214	CNVGene
NUTM2B	CNVGene
PAFAH1B2	CNVGene
PCSK7	CNVGene
PIK3CA	CNVGene
PIK3R1	CNVGene
POLE	CNVGene
POU2AF1	CNVGene
PTEN	CNVGene
RAD51B	CNVGene
RALGDS	CNVGene
RB1	CNVGene
RBM15	CNVGene
RHOA	CNVGene
RPL5	CNVGene
SDHA	CNVGene
SDHD	CNVGene
STAT3	CNVGene
TBL1XR1	CNVGene
TCF3	CNVGene
TCL1A	CNVGene
TERT	CNVGene
TRIM33	CNVGene
TRIP11	CNVGene
TSC1	CNVGene
ZBTB16	CNVGene
ZCCHC8	CNVGene
1p	CNVArm
1q	CNVArm
4p	CNVArm
4q	CNVArm
5p	CNVArm
5q	CNVArm
6q	CNVArm
7p	CNVArm
7q	CNVArm
8p	CNVArm
8q	CNVArm
9p	CNVArm
9q	CNVArm
10q	CNVArm
11p	CNVArm
11q	CNVArm
13q	CNVArm
14q	CNVArm
15q	CNVArm
16p	CNVArm
16q	CNVArm
17p	CNVArm
17q	CNVArm
18p	CNVArm
18q	CNVArm
20p	CNVArm
20q	CNVArm
22q	CNVArm
YWHAB	Protein
YWHAE	Protein
YWHAZ	Protein
EIF4EBP1	Protein
EIF4EBP1	Protein
EIF4EBP1	Protein
EIF4EBP1	Protein
TP53BP1	Protein
ARAF	Protein
ARAF	Protein
ACACA	Protein
ACACA ACACB	Protein
ACVRL1	Protein
ADAR	Protein
PRKAA1	Protein
PRKAA1	Protein
AR	Protein
ARID1A	Protein
ASNS	Protein
ATM	Protein
TUBA1B	Protein
AKT1 AKT2 AKT3	Protein
AKT1 AKT2 AKT3	Protein
AKT1 AKT2 AKT3	Protein
ANXA1	Protein
ANXA7	Protein
AXL	Protein
BRAF	Protein
BRAF	Protein
BRCA2	Protein
BRD4	Protein
BAD	Protein
BAK1	Protein
BAP1	Protein
BAX	Protein
BCL2	Protein
BCL2L1	Protein
BCL2A1	Protein
BECN1	Protein
BID	Protein
BCL2L11	Protein
RAF1	Protein
RAF1	Protein
MS4A1	Protein
DPP4	Protein
PECAM1	Protein
ITGA2	Protein
CDK1	Protein
CDK1	Protein
COG3	Protein
CASP3	Protein
CASP7	Protein
CASP8	Protein
CASP9	Protein
CAV1	Protein
CHEK1	Protein
CHEK1	Protein
CHEK1	Protein
CHEK2	Protein
CHEK2	Protein
CLDN7	Protein
COL6A1	Protein
CCNB1	Protein
CCND1	Protein
CCNE1	Protein
CCNE2	Protein
DIRAS3	Protein
PARK7	Protein
GUSP4	Protein
DVL3	Protein
CDH1	Protein
EGFR	Protein
EGFR	Protein
EGFR	Protein
ENY2	Protein
EPPK1	Protein
ESR1	Protein
ESR1	Protein
ERCC1	Protein
ERCC5	Protein
MAPK1	Protein
ETS1	Protein
FASN	Protein
FOXO3	Protein
FOXO3	Protein
FN1	Protein
FOXM1	Protein
G6PD	Protein
GAB2	Protein
GAPDH	Protein
GATA3	Protein
GATA6	Protein
KAT2A	Protein
GSK3A GSK3B	Protein
GSK3A GSK3B	Protein
GSK3A GSK3B	Protein
ERBB2	Protein
ERBB2	Protein
ERBB3	Protein
ERBB3	Protein
HSPA1A	Protein
NRG1	Protein
IGFR1	Protein
IGFBP2	Protein
INPP4B	Protein
IRF1	Protein
IRS1	Protein
COPS5	Protein
MAPK9	Protein
MAPK8	Protein
JAK2	Protein
XRCC5	Protein
STK11	Protein
LCK	Protein
MAPK1 MAPK3	Protein
MAP2K1	Protein
MAP2K1	Protein
ERRFI1	Protein
MSH2	Protein
MSH6	Protein
MYH11	Protein
MRE11A	Protein
MYH9	Protein
MYH9	Protein
CDH2	Protein
NRAS	Protein
NDRG1	Protein
NFKB1	Protein
NF2	Protein
NOTCH1	Protein
CDH3	Protein
SERPINE1	Protein
PARP1	Protein
PARP1	Protein
PCNA	Protein
PDCD4	Protein
PDK1	Protein
PDK1	Protein
PEA15	Protein
PEA15	Protein
PIK3CA	Protein
PIK3R1 PIK3R2	Protein
PRKCA	Protein
PRKCA	Protein
PRKCD	Protein
PRKCB	Protein
PGR	Protein
AKT1S1	Protein
PRDX1	Protein
PREX1	Protein
PTEN	Protein
PXN	Protein
RBM15	Protein
RAB11A RAB11B	Protein
RAB25	Protein
RAD50	Protein
RAD51	Protein
RPTOR	Protein
RB1	Protein
RB1	Protein
RICTOR	Protein
RICTOR	Protein
RPS6	Protein
RPS6	Protein
RPS6	Protein
SCD	Protein
SETD2	Protein
SRSF1	Protein
PTPN11	Protein
SLC1A5	Protein
STAT3	Protein
STAT5A	Protein
SHC1	Protein
DIABLO	Protein
SMAD1	Protein
SMAD3	Protein
SMAD4	Protein
SNAI1	Protein
SRC	Protein
SRC	Protein
SRC	Protein
STMN1	Protein
SYK	Protein
WWTR1	Protein
TFRC	Protein
TIGAR	Protein
TSC1	Protein
NKX2-1	Protein
TGM2	Protein
TSC2	Protein
TSC2	Protein
KDR	Protein
XBP1	Protein
XRCC1	Protein
YAP1	Protein
YAP1	Protein
YBX1	Protein
YBX1	Protein
CTNNA1	Protein
CTNNB1	Protein
ABL1	Protein
JUN	Protein
KIT	Protein
MET	Protein
MET	Protein
MYC	Protein
BIRC2	Protein
EEF2	Protein
EEF2K	Protein
EIF4E	Protein
EIF4G1	Protein
MTOR	Protein
MTOR	Protein
CDKN2A	Protein
CDKN1A	Protein
CDKN1B	Protein
CDKN1B	Protein
CDKN1B	Protein
MAPK14	Protein
MAPK14	Protein
TP53	Protein
SQSTM1	Protein
RPS6KB1	Protein
RPS6KB1	Protein
RPS6KA1	Protein
RPS6KA1	Protein

## Sheet: KIPAN.Integrated
Feature name	Feature type
age_at_initial_pathologic_diagnosis	Clinical
gender-Is-male	Clinical
histological_type-Is-kidney clear cell renal carcinoma	Clinical
histological_type-Is-kidney papillary renal cell carcinoma	Clinical
histological_type-Is-kidney chromophobe	Clinical
pathologic_stage-Is-stage ii	Clinical
pathologic_stage-Is-stage iii	Clinical
pathologic_stage-Is-stage i	Clinical
pathologic_stage-Is-stage iv	Clinical
pathologic_m-Is-m1	Clinical
pathologic_m-Is-m0	Clinical
pathologic_m-Is-mx	Clinical
pathologic_n-Is-n0	Clinical
pathologic_n-Is-n1	Clinical
pathologic_n-Is-n2	Clinical
pathologic_n-Is-nx	Clinical
pathologic_t-Is-t1a	Clinical
pathologic_t-Is-t1b	Clinical
pathologic_t-Is-t2a	Clinical
pathologic_t-Is-t2	Clinical
pathologic_t-Is-t4	Clinical
pathologic_t-Is-t2b	Clinical
pathologic_t-Is-t3b	Clinical
pathologic_t-Is-t3c	Clinical
pathologic_t-Is-t3a	Clinical
pathologic_t-Is-t3	Clinical
pathologic_t-Is-tx	Clinical
pathologic_t-Is-t1	Clinical
radiation_therapy-Is-yes	Clinical
ACSF2	Mutation
ALMS1	Mutation
AR	Mutation
ARHGAP35	Mutation
ARID1A	Mutation
ATM	Mutation
BCLAF1	Mutation
CACNA1C	Mutation
CDK12	Mutation
CUL3	Mutation
DNAJA3	Mutation
DNMT3A	Mutation
EPS15L1	Mutation
FAM178A	Mutation
FAT1	Mutation
GLS	Mutation
GPR50	Mutation
KDM5C	Mutation
KDM6A	Mutation
KIAA0922	Mutation
KRAS	Mutation
MET	Mutation
MTOR	Mutation
NASP	Mutation
NEFH	Mutation
NF2	Mutation
NFE2L2	Mutation
NIPBL	Mutation
NOM1	Mutation
NUDT11	Mutation
PAM	Mutation
PARD6B	Mutation
PBRM1	Mutation
PCF11	Mutation
PCK1	Mutation
PIK3CA	Mutation
PODXL	Mutation
PTEN	Mutation
RAI1	Mutation
RILPL1	Mutation
RIMBP3	Mutation
SETD2	Mutation
SLC23A1	Mutation
SLC6A14	Mutation
SMARCA4	Mutation
SMARCB1	Mutation
STAG2	Mutation
TCEB1	Mutation
TP53	Mutation
TXNIP	Mutation
VHL	Mutation
WASL	Mutation
WDR52	Mutation
ZNF814	Mutation
AKT1	CNVGene
ARHGEF12	CNVGene
ARID1B	CNVGene
ASPSCR1	CNVGene
ATM	CNVGene
AXIN2	CNVGene
BAP1	CNVGene
BCL11B	CNVGene
BCL6	CNVGene
BIRC3	CNVGene
BRCA2	CNVGene
BRIP1	CNVGene
CANT1	CNVGene
CASP8	CNVGene
CBFA2T3	CNVGene
CBL	CNVGene
CD79B	CNVGene
CDKN2A	CNVGene
CDX2	CNVGene
CHN1	CNVGene
CLTC	CNVGene
COX6C	CNVGene
CREB1	CNVGene
CTNNB1	CNVGene
DDX10	CNVGene
DDX5	CNVGene
DDX6	CNVGene
DICER1	CNVGene
ECT2L	CNVGene
EIF3E	CNVGene
EIF4A2	CNVGene
ERBB4	CNVGene
ESR1	CNVGene
ETV5	CNVGene
EXT1	CNVGene
EZR	CNVGene
FANCA	CNVGene
FANCD2	CNVGene
FGFR1OP	CNVGene
FGFR4	CNVGene
FH	CNVGene
FLI1	CNVGene
FLT3	CNVGene
FLT4	CNVGene
FOXO1	CNVGene
GATA3	CNVGene
GNA11	CNVGene
GOLGA5	CNVGene
GPHN	CNVGene
H3F3A	CNVGene
H3F3B	CNVGene
HEY1	CNVGene
HIF1A	CNVGene
HLF	CNVGene
HOXD11	CNVGene
HOXD13	CNVGene
HSP90AA1	CNVGene
IDH1	CNVGene
KCNJ5	CNVGene
KLF6	CNVGene
KMT2A	CNVGene
LCP1	CNVGene
LHFP	CNVGene
LPP	CNVGene
MAF	CNVGene
MAP2K2	CNVGene
MAP3K13	CNVGene
MAX	CNVGene
MECOM	CNVGene
MET	CNVGene
MLLT10	CNVGene
MSI2	CNVGene
MYB	CNVGene
MYC	CNVGene
MYD88	CNVGene
NBN	CNVGene
NCKIPSD	CNVGene
NCOA2	CNVGene
NDRG1	CNVGene
NFE2L2	CNVGene
NPM1	CNVGene
NSD1	CNVGene
PAFAH1B2	CNVGene
PBRM1	CNVGene
PCSK7	CNVGene
PIK3CA	CNVGene
PMS1	CNVGene
POU2AF1	CNVGene
PPARG	CNVGene
PRKAR1A	CNVGene
PTEN	CNVGene
PTPRK	CNVGene
RAD21	CNVGene
RAD51B	CNVGene
RAF1	CNVGene
RANBP17	CNVGene
RB1	CNVGene
RECQL4	CNVGene
RHOA	CNVGene
RNF213	CNVGene
RNF43	CNVGene
RSPO2	CNVGene
RSPO3	CNVGene
RUNX1T1	CNVGene
SDHD	CNVGene
2017-09-09	CNVGene
SETD2	CNVGene
SF3B1	CNVGene
SH3GL1	CNVGene
SOX2	CNVGene
SRGAP3	CNVGene
SRSF2	CNVGene
STK11	CNVGene
TBL1XR1	CNVGene
TCF3	CNVGene
TCL1A	CNVGene
TERT	CNVGene
TFRC	CNVGene
TLX3	CNVGene
TNFAIP3	CNVGene
TRIP11	CNVGene
TSHR	CNVGene
UBR5	CNVGene
VHL	CNVGene
XPC	CNVGene
ZBTB16	CNVGene
1p	CNVArm
1q	CNVArm
2p	CNVArm
2q	CNVArm
3p	CNVArm
3q	CNVArm
5p	CNVArm
5q	CNVArm
6p	CNVArm
6q	CNVArm
7p	CNVArm
7q	CNVArm
8p	CNVArm
9p	CNVArm
9q	CNVArm
10p	CNVArm
10q	CNVArm
12p	CNVArm
12q	CNVArm
13q	CNVArm
14q	CNVArm
16p	CNVArm
16q	CNVArm
17p	CNVArm
17q	CNVArm
18p	CNVArm
18q	CNVArm
20p	CNVArm
20q	CNVArm
21q	CNVArm
YWHAB	Protein
YWHAE	Protein
YWHAZ	Protein
EIF4EBP1	Protein
EIF4EBP1	Protein
EIF4EBP1	Protein
EIF4EBP1	Protein
TP53BP1	Protein
ARAF	Protein
ACACA	Protein
ACACA ACACB	Protein
ACVRL1	Protein
ADAR	Protein
PRKAA1	Protein
PRKAA1	Protein
AR	Protein
ARHI	Protein
ARID1A	Protein
ASNS	Protein
ATM	Protein
TUBA1B	Protein
TUBA1B	Protein
AKT1 AKT2 AKT3	Protein
AKT1 AKT2 AKT3	Protein
AKT1 AKT2 AKT3	Protein
ANXA1	Protein
ANXA1	Protein
ANXA7	Protein
BRAF	Protein
BRCA2	Protein
BAD	Protein
BAK1	Protein
BAP1	Protein
BAP1	Protein
BAX	Protein
BCL2	Protein
BCL2L1	Protein
BECN1	Protein
BID	Protein
BCL2L11	Protein
RAF1	Protein
RAF1	Protein
CA9	Protein
MS4A1	Protein
PECAM1	Protein
ITGA2	Protein
CDC2	Protein
CASP7	Protein
CASP8	Protein
CAV1	Protein
CHEK1	Protein
CHEK1	Protein
CHEK2	Protein
CHEK2	Protein
CLDN7	Protein
COL6A1	Protein
SDHB	Protein
CCNB1	Protein
CCND1	Protein
CCNE1	Protein
CCNE2	Protein
PARK7	Protein
DVL3	Protein
CDH1	Protein
EGFR	Protein
EGFR	Protein
EGFR	Protein
ESR1	Protein
ESR1	Protein
ERCC1	Protein
MAPK1	Protein
ETS1	Protein
FASN	Protein
FOXO3	Protein
FOXO3	Protein
FN1	Protein
FOXM1	Protein
G6PD	Protein
GAB2	Protein
GAPDH	Protein
GATA3	Protein
GSK3A GSK3B	Protein
GSK3A GSK3B	Protein
GSK3A GSK3B	Protein
GYG1	Protein
GYS1	Protein
GYS1	Protein
GAB2	Protein
ERBB2	Protein
ERBB2	Protein
ERBB3	Protein
ERBB3	Protein
HIF1A	Protein
HSPA1A	Protein
NRG1	Protein
IGFBP2	Protein
INPP4B	Protein
IRS1	Protein
COPS5	Protein
MAPK9	Protein
MAPK8	Protein
MAPK8	Protein
XRCC5	Protein
LDHA	Protein
LDHB	Protein
STK11	Protein
LCK	Protein
MAPK1 MAPK3	Protein
MAP2K1	Protein
MAP2K1	Protein
ERRFI1	Protein
MSH2	Protein
MSH6	Protein
MYH11	Protein
MTCO2	Protein
MRE11A	Protein
MYH9	Protein
MYH9	Protein
MYH9	Protein
CDH2	Protein
NRAS	Protein
NDRG1	Protein
NFKB1	Protein
NF2	Protein
NOTCH1	Protein
ATP5A1	Protein
CDH3	Protein
SERPINE1	Protein
PARP1	Protein
PARP1	Protein
PCNA	Protein
PDCD4	Protein
PDK1	Protein
PDK1	Protein
PEA15	Protein
PEA15	Protein
PIK3CA	Protein
PIK3R1	Protein
PRKCA	Protein
PRKCA	Protein
PRKCD	Protein
PKC	Protein
PKM2	Protein
PGR	Protein
AKT1S1	Protein
PRDX1	Protein
PREX1	Protein
PTEN	Protein
PYGB	Protein
PYGB	Protein
PYGL	Protein
PYGM	Protein
PXN	Protein
RBM15	Protein
RAB11A RAB11B	Protein
RAB25	Protein
RAD50	Protein
RAD51	Protein
RPTOR	Protein
RB1	Protein
RB1	Protein
RICTOR	Protein
RICTOR	Protein
RPS6	Protein
RPS6	Protein
RPS6	Protein
SCD	Protein
SCD1	Protein
SETD2	Protein
SFRS1	Protein
STAT3	Protein
STAT5A	Protein
SHC1	Protein
DIABLO	Protein
SMAD1	Protein
SMAD3	Protein
SMAD4	Protein
SNAI1	Protein
SRC	Protein
SRC	Protein
SRC	Protein
STMN1	Protein
SYK	Protein
WWTR1	Protein
TFRC	Protein
C12ORF5	Protein
TSC1	Protein
TTF1	Protein
TGM2	Protein
TSC2	Protein
TSC2	Protein
KDR	Protein
VHL	Protein
XBP1	Protein
XRCC1	Protein
YAP1	Protein
YAP1	Protein
YBX1	Protein
YBX1	Protein
CTNNB1	Protein
CTNNB2	Protein
JUN	Protein
KIT	Protein
MET	Protein
MET	Protein
MYC	Protein
BIRC2	Protein
EEF2	Protein
EEF2K	Protein
EIF4E	Protein
EIF4G1	Protein
FRAP1	Protein
FRAP1	Protein
CDKN1A	Protein
CDKN1B	Protein
CDKN1B	Protein
CDKN1B	Protein
MAPK14	Protein
MAPK14	Protein
MAPK14	Protein
TP53	Protein
SQSTM1	Protein
RPS6KB1	Protein
RPS6KB1	Protein
RPS6KA1	Protein
RPS6KA1	Protein
NA	Protein

## Sheet: GBM.Transcriptional
Feature name	Feature type
A1BG	mRNA
A1CF	mRNA
A2ML1	mRNA
A2M	mRNA
A4GALT	mRNA
A4GNT	mRNA
AAAS	mRNA
AACS	mRNA
AADACL2	mRNA
AADACL3	mRNA
AADACL4	mRNA
AADAC	mRNA
AADAT	mRNA
AAGAB	mRNA
AAK1	mRNA
AAMP	mRNA
AANAT	mRNA
AARS2	mRNA
AARSD1	mRNA
AARS	mRNA
AASDHPPT	mRNA
AASDH	mRNA
AASS	mRNA
AATF	mRNA
AATK	mRNA
ABAT	mRNA
ABCA10	mRNA
ABCA12	mRNA
ABCA13	mRNA
ABCA1	mRNA
ABCA2	mRNA
ABCA3	mRNA
ABCA4	mRNA
ABCA5	mRNA
ABCA6	mRNA
ABCA7	mRNA
ABCA8	mRNA
ABCA9	mRNA
ABCB10	mRNA
ABCB11	mRNA
ABCB1	mRNA
ABCB4	mRNA
ABCB5	mRNA
ABCB6	mRNA
ABCB7	mRNA
ABCB8	mRNA
ABCB9	mRNA
ABCC10	mRNA
ABCC11	mRNA
ABCC12	mRNA
ABCC1	mRNA
ABCC2	mRNA
ABCC3	mRNA
ABCC4	mRNA
ABCC5	mRNA
ABCC6	mRNA
ABCC8	mRNA
ABCC9	mRNA
ABCD1	mRNA
ABCD2	mRNA
ABCD3	mRNA
ABCD4	mRNA
ABCE1	mRNA
ABCF1	mRNA
ABCF2	mRNA
ABCF3	mRNA
ABCG1	mRNA
ABCG2	mRNA
ABCG4	mRNA
ABCG5	mRNA
ABCG8	mRNA
ABHD10	mRNA
ABHD11	mRNA
ABHD12B	mRNA
ABHD12	mRNA
ABHD13	mRNA
ABHD14A	mRNA
ABHD14B	mRNA
ABHD15	mRNA
ABHD1	mRNA
ABHD2	mRNA
ABHD3	mRNA
ABHD4	mRNA
ABHD5	mRNA
ABHD6	mRNA
ABHD8	mRNA
ABI1	mRNA
ABI2	mRNA
ABI3BP	mRNA
ABI3	mRNA
ABL1	mRNA
ABL2	mRNA
ABLIM1	mRNA
ABLIM2	mRNA
ABLIM3	mRNA
ABO	mRNA
ABRA	mRNA
ABR	mRNA
ABT1	mRNA
ABTB1	mRNA
ABTB2	mRNA
ACAA1	mRNA
ACAA2	mRNA
ACACA	mRNA
ACACB	mRNA
ACAD10	mRNA
ACAD11	mRNA
ACAD8	mRNA
ACAD9	mRNA
ACADL	mRNA
ACADM	mRNA
ACADSB	mRNA
ACADS	mRNA
ACADVL	mRNA
ACAN	mRNA
ACAP1	mRNA
ACAP2	mRNA
ACAP3	mRNA
ACAT1	mRNA
ACAT2	mRNA
ACBD3	mRNA
ACBD4	mRNA
ACBD5	mRNA
ACBD6	mRNA
ACBD7	mRNA
ACCSL	mRNA
ACCS	mRNA
ACD	mRNA
ACE2	mRNA
ACER1	mRNA
ACER2	mRNA
ACER3	mRNA
ACE	mRNA
ACHE	mRNA
ACIN1	mRNA
ACLY	mRNA
ACMSD	mRNA
ACO1	mRNA
ACO2	mRNA
ACOT11	mRNA
ACOT12	mRNA
ACOT13	mRNA
ACOT1	mRNA
ACOT2	mRNA
ACOT4	mRNA
ACOT6	mRNA
ACOT7	mRNA
ACOT8	mRNA
ACOT9	mRNA
ACOX1	mRNA
ACOX2	mRNA
ACOX3	mRNA
ACOXL	mRNA
ACP1	mRNA
ACP2	mRNA
ACP5	mRNA
ACP6	mRNA
ACPP	mRNA
ACPT	mRNA
ACRBP	mRNA
ACRC	mRNA
ACRV1	mRNA
ACR	mRNA
ACSBG1	mRNA
ACSBG2	mRNA
ACSF2	mRNA
ACSF3	mRNA
ACSL1	mRNA
ACSL3	mRNA
ACSL4	mRNA
ACSL5	mRNA
ACSL6	mRNA
ACSM1	mRNA
ACSM2A	mRNA
ACSM2B	mRNA
ACSM3	mRNA
ACSM4	mRNA
ACSM5	mRNA
ACSS1	mRNA
ACSS2	mRNA
ACSS3	mRNA
ACTA1	mRNA
ACTA2	mRNA
ACTBL2	mRNA
ACTB	mRNA
ACTC1	mRNA
ACTG1	mRNA
ACTG2	mRNA
ACTL6A	mRNA
ACTL6B	mRNA
ACTL7A	mRNA
ACTL7B	mRNA
ACTL8	mRNA
ACTL9	mRNA
ACTN1	mRNA
ACTN2	mRNA
ACTN3	mRNA
ACTN4	mRNA
ACTR10	mRNA
ACTR1A	mRNA
ACTR1B	mRNA
ACTR2	mRNA
ACTR3B	mRNA
ACTR3C	mRNA
ACTR3	mRNA
ACTR5	mRNA
ACTR6	mRNA
ACTR8	mRNA
ACTRT1	mRNA
ACTRT2	mRNA
ACVR1B	mRNA
ACVR1C	mRNA
ACVR1	mRNA
ACVR2A	mRNA
ACVR2B	mRNA
ACVRL1	mRNA
ACY1	mRNA
ACY3	mRNA
ACYP1	mRNA
ACYP2	mRNA
ADAD1	mRNA
ADAD2	mRNA
ADAL	mRNA
ADAM10	mRNA
ADAM11	mRNA
ADAM12	mRNA
ADAM15	mRNA
ADAM17	mRNA
ADAM18	mRNA
ADAM19	mRNA
ADAM20	mRNA
ADAM21	mRNA
ADAM22	mRNA
ADAM23	mRNA
ADAM28	mRNA
ADAM29	mRNA
ADAM2	mRNA
ADAM30	mRNA
ADAM32	mRNA
ADAM33	mRNA
ADAM7	mRNA
ADAM8	mRNA
ADAM9	mRNA
ADAMDEC1	mRNA
ADAMTS10	mRNA
ADAMTS12	mRNA
ADAMTS13	mRNA
ADAMTS14	mRNA
ADAMTS15	mRNA
ADAMTS16	mRNA
ADAMTS17	mRNA
ADAMTS18	mRNA
ADAMTS19	mRNA
ADAMTS1	mRNA
ADAMTS20	mRNA
ADAMTS2	mRNA
ADAMTS3	mRNA
ADAMTS4	mRNA
ADAMTS5	mRNA
ADAMTS6	mRNA
ADAMTS7	mRNA
ADAMTS8	mRNA
ADAMTS9	mRNA
ADAMTSL1	mRNA
ADAMTSL2	mRNA
ADAMTSL3	mRNA
ADAMTSL4	mRNA
ADAMTSL5	mRNA
ADAP1	mRNA
ADAP2	mRNA
ADARB1	mRNA
ADARB2	mRNA
ADAR	mRNA
ADAT1	mRNA
ADAT2	mRNA
ADAT3	mRNA
ADA	mRNA
ADCK1	mRNA
ADCK2	mRNA
ADCK5	mRNA
ADCY10	mRNA
ADCY1	mRNA
ADCY2	mRNA
ADCY3	mRNA
ADCY4	mRNA
ADCY5	mRNA
ADCY6	mRNA
ADCY7	mRNA
ADCY8	mRNA
ADCY9	mRNA
ADCYAP1R1	mRNA
ADCYAP1	mRNA
ADD1	mRNA
ADD2	mRNA
ADD3	mRNA
ADH1A	mRNA
ADH1B	mRNA
ADH1C	mRNA
ADH4	mRNA
ADH5	mRNA
ADH6	mRNA
ADH7	mRNA
ADHFE1	mRNA
ADI1	mRNA
ADIG	mRNA
ADIPOQ	mRNA
ADIPOR1	mRNA
ADIPOR2	mRNA
ADK	mRNA
ADM2	mRNA
ADM	mRNA
ADNP2	mRNA
ADNP	mRNA
ADORA1	mRNA
ADORA2A	mRNA
ADORA2B	mRNA
ADORA3	mRNA
ADO	mRNA
ADPGK	mRNA
ADPRHL1	mRNA
ADPRHL2	mRNA
ADPRH	mRNA
ADRA1A	mRNA
ADRA1B	mRNA
ADRA1D	mRNA
ADRA2A	mRNA
ADRA2B	mRNA
ADRA2C	mRNA
ADRB1	mRNA
ADRB2	mRNA
ADRB3	mRNA
ADRM1	mRNA
ADSL	mRNA
ADSSL1	mRNA
ADSS	mRNA
AEBP1	mRNA
AEBP2	mRNA
AEN	mRNA
AES	mRNA
AFAP1L1	mRNA
AFAP1L2	mRNA
AFAP1	mRNA
AFF1	mRNA
AFF2	mRNA
AFF3	mRNA
AFF4	mRNA
AFG3L2	mRNA
AFMID	mRNA
AFM	mRNA
AFP	mRNA
AFTPH	mRNA
AGAP1	mRNA
AGAP2	mRNA
AGAP3	mRNA
AGAP4	mRNA
AGAP5	mRNA
AGAP6	mRNA
AGA	mRNA
AGBL1	mRNA
AGBL2	mRNA
AGBL3	mRNA
AGBL4	mRNA
AGBL5	mRNA
AGER	mRNA
AGFG1	mRNA
AGFG2	mRNA
AGGF1	mRNA
AGK	mRNA
AGL	mRNA
AGMAT	mRNA
AGPAT1	mRNA
AGPAT2	mRNA
AGPAT3	mRNA
AGPAT4	mRNA
AGPAT5	mRNA
AGPS	mRNA
AGR2	mRNA
AGR3	mRNA
AGRN	mRNA
AGRP	mRNA
AGTPBP1	mRNA
AGTR1	mRNA
AGTR2	mRNA
AGTRAP	mRNA
AGT	mRNA
AGXT2	mRNA
AGXT	mRNA
AHCTF1	mRNA
AHCYL1	mRNA
AHCYL2	mRNA
AHCY	mRNA
AHDC1	mRNA
AHI1	mRNA
AHNAK2	mRNA
AHNAK	mRNA
AHRR	mRNA
AHR	mRNA
AHSA1	mRNA
AHSA2	mRNA
AHSG	mRNA
AHSP	mRNA
AICDA	mRNA
AIDA	mRNA
AIF1L	mRNA
AIF1	mRNA
AIFM1	mRNA
AIFM2	mRNA
AIFM3	mRNA
AIG1	mRNA
AIM1L	mRNA
AIM1	mRNA
AIM2	mRNA
AIMP1	mRNA
AIMP2	mRNA
AIPL1	mRNA
AIP	mRNA
AIRE	mRNA
AJAP1	mRNA
AK1	mRNA
AK2	mRNA
AK3	mRNA
AK5	mRNA
AK7	mRNA
AKAP10	mRNA
AKAP11	mRNA
AKAP12	mRNA
AKAP13	mRNA
AKAP14	mRNA
AKAP1	mRNA
AKAP2	mRNA
AKAP3	mRNA
AKAP4	mRNA
AKAP5	mRNA
AKAP6	mRNA
AKAP7	mRNA
AKAP8L	mRNA
AKAP8	mRNA
AKAP9	mRNA
AKIRIN1	mRNA
AKIRIN2	mRNA
AKNAD1	mRNA
AKNA	mRNA
AKR1A1	mRNA
AKR1B10	mRNA
AKR1B15	mRNA
AKR1B1	mRNA
AKR1C1	mRNA
AKR1C2	mRNA
AKR1C3	mRNA
AKR1C4	mRNA
AKR1D1	mRNA
AKR1E2	mRNA
AKR7A2	mRNA
AKR7A3	mRNA
AKR7L	mRNA
AKT1S1	mRNA
AKT1	mRNA
AKT2	mRNA
AKT3	mRNA
AKTIP	mRNA
ALAD	mRNA
ALAS1	mRNA
ALAS2	mRNA
ALB	mRNA
ALCAM	mRNA
ALDH16A1	mRNA
ALDH18A1	mRNA
ALDH1A1	mRNA
ALDH1A2	mRNA
ALDH1A3	mRNA
ALDH1B1	mRNA
ALDH1L1	mRNA
ALDH1L2	mRNA
ALDH2	mRNA
ALDH3A1	mRNA
ALDH3A2	mRNA
ALDH3B1	mRNA
ALDH3B2	mRNA
ALDH4A1	mRNA
ALDH5A1	mRNA
ALDH6A1	mRNA
ALDH7A1	mRNA
ALDH8A1	mRNA
ALDH9A1	mRNA
ALDOA	mRNA
ALDOB	mRNA
ALDOC	mRNA
ALG10B	mRNA
ALG10	mRNA
ALG11	mRNA
ALG12	mRNA
ALG13	mRNA
ALG14	mRNA
ALG1L2	mRNA
ALG1L	mRNA
ALG1	mRNA
ALG2	mRNA
ALG3	mRNA
ALG5	mRNA
ALG6	mRNA
ALG8	mRNA
ALG9	mRNA
ALKBH1	mRNA
ALKBH2	mRNA
ALKBH3	mRNA
ALKBH4	mRNA
ALKBH5	mRNA
ALKBH6	mRNA
ALKBH7	mRNA
ALKBH8	mRNA
ALK	mRNA
ALLC	mRNA
ALMS1	mRNA
ALOX12B	mRNA
ALOX12	mRNA
ALOX15B	mRNA
ALOX15	mRNA
ALOX5AP	mRNA
ALOX5	mRNA
ALOXE3	mRNA
ALPI	mRNA
ALPK1	mRNA
ALPK2	mRNA
ALPK3	mRNA
ALPL	mRNA
ALPPL2	mRNA
ALPP	mRNA
ALS2CL	mRNA
ALS2CR11	mRNA
ALS2CR12	mRNA
ALS2	mRNA
ALX1	mRNA
ALX3	mRNA
ALX4	mRNA
AMACR	mRNA
AMBN	mRNA
AMBP	mRNA
AMBRA1	mRNA
AMD1	mRNA
AMDHD1	mRNA
AMDHD2	mRNA
AMELX	mRNA
AMELY	mRNA
AMFR	mRNA
AMHR2	mRNA
AMH	mRNA
AMIGO1	mRNA
AMIGO2	mRNA
AMIGO3	mRNA
AMMECR1L	mRNA
AMMECR1	mRNA
AMN1	mRNA
AMN	mRNA
AMOTL1	mRNA
AMOTL2	mRNA
AMOT	mRNA
AMPD1	mRNA
AMPD2	mRNA
AMPD3	mRNA
AMPH	mRNA
AMTN	mRNA
AMT	mRNA
AMY1A	mRNA
AMY2A	mRNA
AMY2B	mRNA
AMZ1	mRNA
AMZ2	mRNA
ANAPC10	mRNA
ANAPC11	mRNA
ANAPC13	mRNA
ANAPC16	mRNA
ANAPC1	mRNA
ANAPC2	mRNA
ANAPC4	mRNA
ANAPC5	mRNA
ANAPC7	mRNA
ANGEL1	mRNA
ANGEL2	mRNA
ANGPT1	mRNA
ANGPT2	mRNA
ANGPT4	mRNA
ANGPTL1	mRNA
ANGPTL2	mRNA
ANGPTL3	mRNA
ANGPTL4	mRNA
ANGPTL5	mRNA
ANGPTL6	mRNA
ANGPTL7	mRNA
ANG	mRNA
ANK1	mRNA
ANK2	mRNA
ANK3	mRNA
ANKAR	mRNA
ANKDD1A	mRNA
ANKFN1	mRNA
ANKFY1	mRNA
ANKHD1	mRNA
ANKH	mRNA
ANKIB1	mRNA
ANKK1	mRNA
ANKLE1	mRNA
ANKLE2	mRNA
ANKMY1	mRNA
ANKMY2	mRNA
ANKRA2	mRNA
ANKRD10	mRNA
ANKRD11	mRNA
ANKRD12	mRNA
ANKRD13A	mRNA
ANKRD13B	mRNA
ANKRD13C	mRNA
ANKRD13D	mRNA
ANKRD16	mRNA
ANKRD17	mRNA
ANKRD1	mRNA
ANKRD20A3	mRNA
ANKRD20A4	mRNA
ANKRD22	mRNA
ANKRD23	mRNA
ANKRD24	mRNA
ANKRD26	mRNA
ANKRD27	mRNA
ANKRD28	mRNA
ANKRD29	mRNA
ANKRD2	mRNA
ANKRD30A	mRNA
ANKRD30B	mRNA
ANKRD31	mRNA
ANKRD33	mRNA
ANKRD34A	mRNA
ANKRD34B	mRNA
ANKRD34C	mRNA
ANKRD35	mRNA
ANKRD36B	mRNA
ANKRD36	mRNA
ANKRD37	mRNA
ANKRD39	mRNA
ANKRD40	mRNA
ANKRD42	mRNA
ANKRD44	mRNA
ANKRD45	mRNA
ANKRD46	mRNA
ANKRD49	mRNA
ANKRD50	mRNA
ANKRD52	mRNA
ANKRD53	mRNA
ANKRD54	mRNA
ANKRD55	mRNA
ANKRD6	mRNA
ANKRD7	mRNA
ANKRD9	mRNA
ANKS1A	mRNA
ANKS1B	mRNA
ANKS3	mRNA
ANKS4B	mRNA
ANKS6	mRNA
ANKZF1	mRNA
ANLN	mRNA
ANO10	mRNA
ANO1	mRNA
ANO2	mRNA
ANO3	mRNA
ANO4	mRNA
ANO5	mRNA
ANO6	mRNA
ANO7	mRNA
ANO8	mRNA
ANO9	mRNA
ANP32A	mRNA
ANP32B	mRNA
ANP32D	mRNA
ANP32E	mRNA
ANPEP	mRNA
ANTXR1	mRNA
ANTXR2	mRNA
ANTXRL	mRNA
ANXA10	mRNA
ANXA11	mRNA
ANXA13	mRNA
ANXA1	mRNA
ANXA2	mRNA
ANXA3	mRNA
ANXA4	mRNA
ANXA5	mRNA
ANXA6	mRNA
ANXA7	mRNA
ANXA8L1	mRNA
ANXA8	mRNA
ANXA9	mRNA
AOAH	mRNA
AOC2	mRNA
AOC3	mRNA
AOX1	mRNA
AP1AR	mRNA
AP1B1	mRNA
AP1G1	mRNA
AP1G2	mRNA
AP1M1	mRNA
AP1M2	mRNA
AP1S1	mRNA
AP1S2	mRNA
AP1S3	mRNA
AP2A1	mRNA
AP2A2	mRNA
AP2B1	mRNA
AP2M1	mRNA
AP2S1	mRNA
AP3B1	mRNA
AP3B2	mRNA
AP3D1	mRNA
AP3M1	mRNA
AP3M2	mRNA
AP3S1	mRNA
AP3S2	mRNA
AP4B1	mRNA
AP4E1	mRNA
AP4M1	mRNA
AP4S1	mRNA
APAF1	mRNA
APBA1	mRNA
APBA2	mRNA
APBA3	mRNA
APBB1IP	mRNA
APBB1	mRNA
APBB2	mRNA
APC2	mRNA
APCDD1L	mRNA
APCDD1	mRNA
APCS	mRNA
APC	mRNA
APEH	mRNA
APEX1	mRNA
APEX2	mRNA
APH1A	mRNA
APH1B	mRNA
API5	mRNA
APIP	mRNA
APITD1	mRNA
APLF	mRNA
APLNR	mRNA
APLN	mRNA
APLP1	mRNA
APLP2	mRNA
APOA1	mRNA
APOA2	mRNA
APOA4	mRNA
APOA5	mRNA
APOBEC1	mRNA
APOBEC2	mRNA
APOBEC3A	mRNA
APOBEC3B	mRNA
APOBEC3C	mRNA
APOBEC3D	mRNA
APOBEC3F	mRNA
APOBEC3G	mRNA
APOBEC3H	mRNA
APOBEC4	mRNA
APOB	mRNA
APOC1	mRNA
APOC2	mRNA
APOC3	mRNA
APOC4	mRNA
APOD	mRNA
APOE	mRNA
APOF	mRNA
APOH	mRNA
APOL1	mRNA
APOL2	mRNA
APOL3	mRNA
APOL4	mRNA
APOL5	mRNA
APOL6	mRNA
APOLD1	mRNA
APOM	mRNA
APOOL	mRNA
APOO	mRNA
APPBP2	mRNA
APPL1	mRNA
APPL2	mRNA
APP	mRNA
APRT	mRNA
APTX	mRNA
AQP10	mRNA
AQP11	mRNA
AQP12A	mRNA
AQP12B	mRNA
AQP1	mRNA
AQP2	mRNA
AQP3	mRNA
AQP4	mRNA
AQP5	mRNA
AQP6	mRNA
AQP7	mRNA
AQP8	mRNA
AQP9	mRNA
AQR	mRNA
ARAF	mRNA
ARAP1	mRNA
ARAP2	mRNA
ARAP3	mRNA
ARCN1	mRNA
ARC	mRNA
AREG	mRNA
ARF1	mRNA
ARF3	mRNA
ARF4	mRNA
ARF5	mRNA
ARF6	mRNA
ARFGAP1	mRNA
ARFGAP2	mRNA
ARFGAP3	mRNA
ARFGEF1	mRNA
ARFGEF2	mRNA
ARFIP1	mRNA
ARFIP2	mRNA
ARFRP1	mRNA
ARG1	mRNA
ARG2	mRNA
ARGFX	mRNA
ARGLU1	mRNA
ARHGAP10	mRNA
ARHGAP11A	mRNA
ARHGAP11B	mRNA
ARHGAP12	mRNA
ARHGAP15	mRNA
ARHGAP17	mRNA
ARHGAP18	mRNA
ARHGAP19	mRNA
ARHGAP1	mRNA
ARHGAP20	mRNA
ARHGAP21	mRNA
ARHGAP22	mRNA
ARHGAP23	mRNA
ARHGAP24	mRNA
ARHGAP25	mRNA
ARHGAP26	mRNA
ARHGAP27	mRNA
ARHGAP28	mRNA
ARHGAP29	mRNA
ARHGAP30	mRNA
ARHGAP31	mRNA
ARHGAP32	mRNA
ARHGAP33	mRNA
ARHGAP36	mRNA
ARHGAP39	mRNA
ARHGAP42	mRNA
ARHGAP4	mRNA
ARHGAP5	mRNA
ARHGAP6	mRNA
ARHGAP8	mRNA
ARHGAP9	mRNA
ARHGDIA	mRNA
ARHGDIB	mRNA
ARHGDIG	mRNA
ARHGEF10L	mRNA
ARHGEF10	mRNA
ARHGEF11	mRNA
ARHGEF12	mRNA
ARHGEF15	mRNA
ARHGEF16	mRNA
ARHGEF17	mRNA
ARHGEF18	mRNA
ARHGEF19	mRNA
ARHGEF1	mRNA
ARHGEF2	mRNA
ARHGEF33	mRNA
ARHGEF35	mRNA
ARHGEF37	mRNA
ARHGEF38	mRNA
ARHGEF3	mRNA
ARHGEF4	mRNA
ARHGEF5	mRNA
ARHGEF6	mRNA
ARHGEF7	mRNA
ARHGEF9	mRNA
ARID1A	mRNA
ARID1B	mRNA
ARID2	mRNA
ARID3A	mRNA
ARID3B	mRNA
ARID3C	mRNA
ARID4A	mRNA
ARID4B	mRNA
ARID5A	mRNA
ARID5B	mRNA
ARIH1	mRNA
ARIH2	mRNA
ARL10	mRNA
ARL11	mRNA
ARL13A	mRNA
ARL13B	mRNA
ARL14	mRNA
ARL15	mRNA
ARL16	mRNA
ARL17A	mRNA
ARL17B	mRNA
ARL1	mRNA
ARL2BP	mRNA
ARL2	mRNA
ARL3	mRNA
ARL4A	mRNA
ARL4C	mRNA
ARL4D	mRNA
ARL5A	mRNA
ARL5B	mRNA
ARL5C	mRNA
ARL6IP1	mRNA
ARL6IP4	mRNA
ARL6IP5	mRNA
ARL6IP6	mRNA
ARL6	mRNA
ARL8A	mRNA
ARL8B	mRNA
ARL9	mRNA
ARMC10	mRNA
ARMC1	mRNA
ARMC2	mRNA
ARMC3	mRNA
ARMC4	mRNA
ARMC5	mRNA
ARMC6	mRNA
ARMC7	mRNA
ARMC8	mRNA
ARMC9	mRNA
ARMCX1	mRNA
ARMCX2	mRNA
ARMCX3	mRNA
ARMCX5	mRNA
ARMCX6	mRNA
ARMS2	mRNA
ARNT2	mRNA
ARNTL2	mRNA
ARNTL	mRNA
ARNT	mRNA
ARPC1A	mRNA
ARPC1B	mRNA
ARPC2	mRNA
ARPC3	mRNA
ARPC4	mRNA
ARPC5L	mRNA
ARPC5	mRNA
ARPP19	mRNA
ARPP21	mRNA
ARR3	mRNA
ARRB1	mRNA
ARRB2	mRNA
ARRDC1	mRNA
ARRDC2	mRNA
ARRDC3	mRNA
ARRDC4	mRNA
ARRDC5	mRNA
ARSA	mRNA
ARSB	mRNA
ARSD	mRNA
ARSE	mRNA
ARSF	mRNA
ARSG	mRNA
ARSH	mRNA
ARSI	mRNA
ARSJ	mRNA
ARSK	mRNA
ART1	mRNA
ART3	mRNA
ART4	mRNA
ART5	mRNA
ARTN	mRNA
ARV1	mRNA
ARVCF	mRNA
ARX	mRNA
AR	mRNA
AS3MT	mRNA
ASAH1	mRNA
ASAH2B	mRNA
ASAH2	mRNA
ASAP1	mRNA
ASAP2	mRNA
ASAP3	mRNA
ASB10	mRNA
ASB11	mRNA
ASB12	mRNA
ASB13	mRNA
ASB14	mRNA
ASB15	mRNA
ASB16	mRNA
ASB17	mRNA
ASB18	mRNA
ASB1	mRNA
ASB2	mRNA
ASB3	mRNA
ASB4	mRNA
ASB5	mRNA
ASB6	mRNA
ASB7	mRNA
ASB8	mRNA
ASB9	mRNA
ASCC1	mRNA
ASCC2	mRNA
ASCC3	mRNA
ASCL1	mRNA
ASCL2	mRNA
ASCL3	mRNA
ASCL4	mRNA
ASF1A	mRNA
ASF1B	mRNA
ASGR1	mRNA
ASGR2	mRNA
ASH1L	mRNA
ASH2L	mRNA
ASIP	mRNA
ASL	mRNA
ASMTL	mRNA
ASMT	mRNA
ASNA1	mRNA
ASNSD1	mRNA
ASNS	mRNA
ASPA	mRNA
ASPDH	mRNA
ASPG	mRNA
ASPHD1	mRNA
ASPHD2	mRNA
ASPH	mRNA
ASPM	mRNA
ASPN	mRNA
ASPRV1	mRNA
ASPSCR1	mRNA
ASRGL1	mRNA
ASS1	mRNA
ASTE1	mRNA
ASTL	mRNA
ASTN1	mRNA
ASTN2	mRNA
ASXL1	mRNA
ASXL2	mRNA
ASXL3	mRNA
ASZ1	mRNA
ATAD1	mRNA
ATAD2B	mRNA
ATAD2	mRNA
ATAD3A	mRNA
ATAD3B	mRNA
ATAD3C	mRNA
ATAD5	mRNA
ATCAY	mRNA
ATE1	mRNA
ATF1	mRNA
ATF2	mRNA
ATF3	mRNA
ATF4	mRNA
ATF5	mRNA
ATF6B	mRNA
ATF6	mRNA
ATF7IP2	mRNA
ATF7IP	mRNA
ATF7	mRNA
ATG10	mRNA
ATG12	mRNA
ATG16L1	mRNA
ATG16L2	mRNA
ATG2A	mRNA
ATG2B	mRNA
ATG3	mRNA
ATG4A	mRNA
ATG4B	mRNA
ATG4C	mRNA
ATG4D	mRNA
ATG5	mRNA
ATG7	mRNA
ATG9A	mRNA
ATG9B	mRNA
ATIC	mRNA
ATL1	mRNA
ATL2	mRNA
ATL3	mRNA
ATMIN	mRNA
ATM	mRNA
ATN1	mRNA
ATOH1	mRNA
ATOH7	mRNA
ATOH8	mRNA
ATOX1	mRNA
ATP10A	mRNA
ATP10B	mRNA
ATP10D	mRNA
ATP11A	mRNA
ATP11B	mRNA
ATP11C	mRNA
ATP12A	mRNA
ATP13A1	mRNA
ATP13A2	mRNA
ATP13A3	mRNA
ATP13A4	mRNA
ATP13A5	mRNA
ATP1A1	mRNA
ATP1A2	mRNA
ATP1A3	mRNA
ATP1A4	mRNA
ATP1B1	mRNA
ATP1B2	mRNA
ATP1B3	mRNA
ATP1B4	mRNA
ATP2A1	mRNA
ATP2A2	mRNA
ATP2A3	mRNA
ATP2B1	mRNA
ATP2B2	mRNA
ATP2B3	mRNA
ATP2B4	mRNA
ATP2C1	mRNA
ATP2C2	mRNA
ATP4A	mRNA
ATP4B	mRNA
ATP5A1	mRNA
ATP5B	mRNA
ATP5C1	mRNA
ATP5D	mRNA
ATP5E	mRNA
ATP5F1	mRNA
ATP5G1	mRNA
ATP5G2	mRNA
ATP5G3	mRNA
ATP5H	mRNA
ATP5I	mRNA
ATP5J2	mRNA
ATP5J	mRNA
ATP5L2	mRNA
ATP5L	mRNA
ATP5O	mRNA
ATP5SL	mRNA
ATP5S	mRNA
ATP6AP1L	mRNA
ATP6AP1	mRNA
ATP6AP2	mRNA
ATP6V0A1	mRNA
ATP6V0A2	mRNA
ATP6V0A4	mRNA
ATP6V0B	mRNA
ATP6V0C	mRNA
ATP6V0D1	mRNA
ATP6V0D2	mRNA
ATP6V0E1	mRNA
ATP6V0E2	mRNA
ATP6V1A	mRNA
ATP6V1B1	mRNA
ATP6V1B2	mRNA
ATP6V1C1	mRNA
ATP6V1C2	mRNA
ATP6V1D	mRNA
ATP6V1E1	mRNA
ATP6V1E2	mRNA
ATP6V1F	mRNA
ATP6V1G1	mRNA
ATP6V1G2	mRNA
ATP6V1G3	mRNA
ATP6V1H	mRNA
ATP7A	mRNA
ATP7B	mRNA
ATP8A1	mRNA
ATP8A2	mRNA
ATP8B1	mRNA
ATP8B2	mRNA
ATP8B3	mRNA
ATP8B4	mRNA
ATP9A	mRNA
ATP9B	mRNA
ATPAF1	mRNA
ATPAF2	mRNA
ATPIF1	mRNA
ATRIP	mRNA
ATRNL1	mRNA
ATRN	mRNA
ATRX	mRNA
ATR	mRNA
ATXN10	mRNA
ATXN1L	mRNA
ATXN1	mRNA
ATXN2L	mRNA
ATXN2	mRNA
ATXN3L	mRNA
ATXN3	mRNA
ATXN7L1	mRNA
ATXN7L2	mRNA
ATXN7L3B	mRNA
ATXN7L3	mRNA
ATXN7	mRNA
AUH	mRNA
AUP1	mRNA
AURKAIP1	mRNA
AURKA	mRNA
AURKB	mRNA
AURKC	mRNA
AUTS2	mRNA
AVEN	mRNA
AVIL	mRNA
AVL9	mRNA
AVPI1	mRNA
AVPR1A	mRNA
AVPR1B	mRNA
AVPR2	mRNA
AVP	mRNA
AWAT1	mRNA
AWAT2	mRNA
AXIN1	mRNA
AXIN2	mRNA
AXL	mRNA
AZGP1	mRNA
AZI2	mRNA
AZIN1	mRNA
AZU1	mRNA
B2M	mRNA
B3GALNT1	mRNA
B3GALNT2	mRNA
B3GALT1	mRNA
B3GALT2	mRNA
B3GALT4	mRNA
B3GALT5	mRNA
B3GALT6	mRNA
B3GAT1	mRNA
B3GAT2	mRNA
B3GAT3	mRNA
B3GNT2	mRNA
B3GNT3	mRNA
B3GNT4	mRNA
B3GNT5	mRNA
B3GNT6	mRNA
B3GNT7	mRNA
B3GNT8	mRNA
B3GNT9	mRNA
B3GNTL1	mRNA
B4GALNT1	mRNA
B4GALNT2	mRNA
B4GALNT3	mRNA
B4GALNT4	mRNA
B4GALT1	mRNA
B4GALT2	mRNA
B4GALT3	mRNA
B4GALT4	mRNA
B4GALT5	mRNA
B4GALT6	mRNA
B4GALT7	mRNA
B9D1	mRNA
B9D2	mRNA
BAALC	mRNA
BAAT	mRNA
BACE1	mRNA
BACE2	mRNA
BACH1	mRNA
BACH2	mRNA
BAD	mRNA
BAG1	mRNA
BAG2	mRNA
BAG3	mRNA
BAG4	mRNA
BAG5	mRNA
BAGE	mRNA
BAHCC1	mRNA
BAHD1	mRNA
BAIAP2L1	mRNA
BAIAP2L2	mRNA
BAIAP2	mRNA
BAIAP3	mRNA
BAK1	mRNA
BAMBI	mRNA
BANF1	mRNA
BANF2	mRNA
BANK1	mRNA
BANP	mRNA
BAP1	mRNA
BARD1	mRNA
BARHL1	mRNA
BARHL2	mRNA
BARX1	mRNA
BARX2	mRNA
BASP1	mRNA
BATF2	mRNA
BATF3	mRNA
BATF	mRNA
BAX	mRNA
BAZ1A	mRNA
BAZ1B	mRNA
BAZ2A	mRNA
BAZ2B	mRNA
BBC3	mRNA
BBOX1	mRNA
BBS10	mRNA
BBS12	mRNA
BBS1	mRNA
BBS2	mRNA
BBS4	mRNA
BBS5	mRNA
BBS7	mRNA
BBS9	mRNA
BBX	mRNA
BCAM	mRNA
BCAN	mRNA
BCAP29	mRNA
BCAP31	mRNA
BCAR1	mRNA
BCAR3	mRNA
BCAS1	mRNA
BCAS2	mRNA
BCAS3	mRNA
BCAS4	mRNA
BCAT1	mRNA
BCAT2	mRNA
BCCIP	mRNA
BCDIN3D	mRNA
BCHE	mRNA
BCKDHA	mRNA
BCKDHB	mRNA
BCKDK	mRNA
BCL10	mRNA
BCL11A	mRNA
BCL11B	mRNA
BCL2A1	mRNA
BCL2L10	mRNA
BCL2L11	mRNA
BCL2L12	mRNA
BCL2L13	mRNA
BCL2L14	mRNA
BCL2L15	mRNA
BCL2L1	mRNA
BCL2L2	mRNA
BCL2	mRNA
BCL3	mRNA
BCL6B	mRNA
BCL6	mRNA
BCL7A	mRNA
BCL7B	mRNA
BCL7C	mRNA
BCL9L	mRNA
BCL9	mRNA
BCLAF1	mRNA
BCO2	mRNA
BCORL1	mRNA
BCOR	mRNA
BCR	mRNA
BCS1L	mRNA
BDH1	mRNA
BDH2	mRNA
BDKRB1	mRNA
BDKRB2	mRNA
BDNF	mRNA
BDP1	mRNA
BECN1	mRNA
BEGAIN	mRNA
BEND2	mRNA
BEND3	mRNA
BEND4	mRNA
BEND5	mRNA
BEND6	mRNA
BEND7	mRNA
BEST1	mRNA
BEST2	mRNA
BEST3	mRNA
BEST4	mRNA
BET1L	mRNA
BET1	mRNA
BEX1	mRNA
BEX2	mRNA
BEX4	mRNA
BEX5	mRNA
BFAR	mRNA
BFSP1	mRNA
BFSP2	mRNA
BGLAP	mRNA
BGN	mRNA
BHLHA15	mRNA
BHLHB9	mRNA
BHLHE22	mRNA
BHLHE23	mRNA
BHLHE40	mRNA
BHLHE41	mRNA
BHMT2	mRNA
BHMT	mRNA
BICC1	mRNA
BICD1	mRNA
BICD2	mRNA
BID	mRNA
BIK	mRNA
BIN1	mRNA
BIN2	mRNA
BIN3	mRNA
BIRC2	mRNA
BIRC3	mRNA
BIRC5	mRNA
BIRC6	mRNA
BIRC7	mRNA
BIRC8	mRNA
BIVM	mRNA
BLCAP	mRNA
BLID	mRNA
BLK	mRNA
BLMH	mRNA
BLM	mRNA
BLNK	mRNA
BLOC1S1	mRNA
BLOC1S2	mRNA
BLOC1S3	mRNA
BLVRA	mRNA
BLVRB	mRNA
BLZF1	mRNA
BMF	mRNA
BMI1	mRNA
BMP10	mRNA
BMP15	mRNA
BMP1	mRNA
BMP2K	mRNA
BMP2	mRNA
BMP3	mRNA
BMP4	mRNA
BMP5	mRNA
BMP6	mRNA
BMP7	mRNA
BMP8A	mRNA
BMP8B	mRNA
BMPER	mRNA
BMPR1A	mRNA
BMPR1B	mRNA
BMPR2	mRNA
BMS1	mRNA
BMX	mRNA
BNC1	mRNA
BNC2	mRNA
BNIP1	mRNA
BNIP2	mRNA
BNIP3L	mRNA
BNIP3	mRNA
BNIPL	mRNA
BOC	mRNA
BOD1	mRNA
BOK	mRNA
BOLA1	mRNA
BOLA2	mRNA
BOLA3	mRNA
BOLL	mRNA
BOP1	mRNA
BPGM	mRNA
BPHL	mRNA
BPI	mRNA
BPNT1	mRNA
BPTF	mRNA
BPY2	mRNA
BRAF	mRNA
BRAP	mRNA
BRCA1	mRNA
BRCA2	mRNA
BRCC3	mRNA
BRD1	mRNA
BRD2	mRNA
BRD3	mRNA
BRD4	mRNA
BRD7	mRNA
BRD8	mRNA
BRD9	mRNA
BRDT	mRNA
BRE	mRNA
BRF1	mRNA
BRF2	mRNA
BRI3BP	mRNA
BRI3	mRNA
BRIP1	mRNA
BRIX1	mRNA
BRMS1L	mRNA
BRMS1	mRNA
BRPF1	mRNA
BRPF3	mRNA
BRS3	mRNA
BRSK1	mRNA
BRSK2	mRNA
BRWD1	mRNA
BRWD3	mRNA
BSCL2	mRNA
BSDC1	mRNA
BSG	mRNA
BSND	mRNA
BSN	mRNA
BSPH1	mRNA
BSPRY	mRNA
BST1	mRNA
BST2	mRNA
BSX	mRNA
BTAF1	mRNA
BTBD10	mRNA
BTBD11	mRNA
BTBD16	mRNA
BTBD17	mRNA
BTBD18	mRNA
BTBD19	mRNA
BTBD1	mRNA
BTBD2	mRNA
BTBD3	mRNA
BTBD6	mRNA
BTBD7	mRNA
BTBD8	mRNA
BTBD9	mRNA
BTC	mRNA
BTD	mRNA
BTF3L4	mRNA
BTF3	mRNA
BTG1	mRNA
BTG2	mRNA
BTG3	mRNA
BTG4	mRNA
BTK	mRNA
BTLA	mRNA
BTN1A1	mRNA
BTN2A1	mRNA
BTN2A2	mRNA
BTN3A1	mRNA
BTN3A2	mRNA
BTN3A3	mRNA
BTNL2	mRNA
BTNL3	mRNA
BTNL8	mRNA
BTNL9	mRNA
BTRC	mRNA
BUB1B	mRNA
BUB1	mRNA
BUB3	mRNA
BUD13	mRNA
BUD31	mRNA
BVES	mRNA
BYSL	mRNA
BZW1	mRNA
BZW2	mRNA
C10orf105	mRNA
C10orf107	mRNA
C10orf10	mRNA
C10orf113	mRNA
C10orf11	mRNA
C10orf120	mRNA
C10orf128	mRNA
C10orf12	mRNA
C10orf131	mRNA
C10orf2	mRNA
C10orf35	mRNA
C10orf53	mRNA
C10orf54	mRNA
C10orf62	mRNA
C10orf67	mRNA
C10orf71	mRNA
C10orf76	mRNA
C10orf82	mRNA
C10orf88	mRNA
C10orf90	mRNA
C10orf99	mRNA
C11orf16	mRNA
C11orf1	mRNA
C11orf21	mRNA
C11orf24	mRNA
C11orf31	mRNA
C11orf40	mRNA
C11orf42	mRNA
C11orf45	mRNA
C11orf49	mRNA
C11orf52	mRNA
C11orf53	mRNA
C11orf54	mRNA
C11orf57	mRNA
C11orf58	mRNA
C11orf63	mRNA
C11orf65	mRNA
C11orf68	mRNA
C11orf70	mRNA
C11orf71	mRNA
C11orf74	mRNA
C11orf80	mRNA
C11orf84	mRNA
C11orf86	mRNA
C11orf87	mRNA
C11orf88	mRNA
C11orf94	mRNA
C11orf95	mRNA
C12orf10	mRNA
C12orf29	mRNA
C12orf40	mRNA
C12orf42	mRNA
C12orf43	mRNA
C12orf45	mRNA
C12orf49	mRNA
C12orf4	mRNA
C12orf50	mRNA
C12orf54	mRNA
C12orf56	mRNA
C12orf57	mRNA
C12orf60	mRNA
C12orf65	mRNA
C12orf66	mRNA
C12orf71	mRNA
C12orf73	mRNA
C12orf74	mRNA
C12orf75	mRNA
C12orf76	mRNA
C14orf105	mRNA
C14orf119	mRNA
C14orf159	mRNA
C14orf166	mRNA
C14orf169	mRNA
C14orf177	mRNA
C14orf178	mRNA
C14orf180	mRNA
C14orf1	mRNA
C14orf28	mRNA
C14orf2	mRNA
C14orf37	mRNA
C14orf39	mRNA
C14orf79	mRNA
C14orf80	mRNA
C14orf93	mRNA
C15orf39	mRNA
C15orf40	mRNA
C15orf41	mRNA
C15orf48	mRNA
C15orf52	mRNA
C15orf53	mRNA
C15orf57	mRNA
C15orf59	mRNA
C15orf61	mRNA
C15orf62	mRNA
C16orf45	mRNA
C16orf46	mRNA
C16orf52	mRNA
C16orf54	mRNA
C16orf58	mRNA
C16orf59	mRNA
C16orf62	mRNA
C16orf70	mRNA
C16orf71	mRNA
C16orf72	mRNA
C16orf74	mRNA
C16orf78	mRNA
C16orf86	mRNA
C16orf87	mRNA
C16orf89	mRNA
C16orf90	mRNA
C16orf91	mRNA
C16orf92	mRNA
C17orf105	mRNA
C17orf107	mRNA
C17orf47	mRNA
C17orf49	mRNA
C17orf50	mRNA
C17orf51	mRNA
C17orf53	mRNA
C17orf58	mRNA
C17orf62	mRNA
C17orf64	mRNA
C17orf67	mRNA
C17orf74	mRNA
C17orf75	mRNA
C17orf78	mRNA
C17orf80	mRNA
C17orf89	mRNA
C17orf96	mRNA
C17orf97	mRNA
C17orf98	mRNA
C17orf99	mRNA
C18orf21	mRNA
C18orf25	mRNA
C18orf32	mRNA
C18orf54	mRNA
C18orf8	mRNA
C19orf12	mRNA
C19orf18	mRNA
C19orf24	mRNA
C19orf25	mRNA
C19orf33	mRNA
C19orf35	mRNA
C19orf38	mRNA
C19orf43	mRNA
C19orf44	mRNA
C19orf45	mRNA
C19orf47	mRNA
C19orf48	mRNA
C19orf52	mRNA
C19orf53	mRNA
C19orf54	mRNA
C19orf57	mRNA
C19orf60	mRNA
C19orf66	mRNA
C19orf70	mRNA
C19orf71	mRNA
C19orf73	mRNA
C1D	mRNA
C1GALT1C1	mRNA
C1GALT1	mRNA
C1QA	mRNA
C1QBP	mRNA
C1QB	mRNA
C1QC	mRNA
C1QL1	mRNA
C1QL2	mRNA
C1QL3	mRNA
C1QL4	mRNA
C1QTNF1	mRNA
C1QTNF2	mRNA
C1QTNF3	mRNA
C1QTNF4	mRNA
C1QTNF6	mRNA
C1QTNF7	mRNA
C1QTNF8	mRNA
C1QTNF9B	mRNA
C1QTNF9	mRNA
C1RL	mRNA
C1R	mRNA
C1S	mRNA
C1orf100	mRNA
C1orf101	mRNA
C1orf105	mRNA
C1orf106	mRNA
C1orf109	mRNA
C1orf111	mRNA
C1orf112	mRNA
C1orf115	mRNA
C1orf116	mRNA
C1orf122	mRNA
C1orf123	mRNA
C1orf127	mRNA
C1orf131	mRNA
C1orf141	mRNA
C1orf146	mRNA
C1orf158	mRNA
C1orf159	mRNA
C1orf162	mRNA
C1orf168	mRNA
C1orf174	mRNA
C1orf185	mRNA
C1orf186	mRNA
C1orf189	mRNA
C1orf194	mRNA
C1orf198	mRNA
C1orf204	mRNA
C1orf210	mRNA
C1orf216	mRNA
C1orf21	mRNA
C1orf220	mRNA
C1orf226	mRNA
C1orf228	mRNA
C1orf27	mRNA
C1orf35	mRNA
C1orf43	mRNA
C1orf50	mRNA
C1orf52	mRNA
C1orf53	mRNA
C1orf54	mRNA
C1orf56	mRNA
C1orf61	mRNA
C1orf64	mRNA
C1orf68	mRNA
C1orf74	mRNA
C1orf87	mRNA
C1orf94	mRNA
C20orf141	mRNA
C20orf144	mRNA
C20orf173	mRNA
C20orf194	mRNA
C20orf196	mRNA
C20orf202	mRNA
C20orf203	mRNA
C20orf24	mRNA
C20orf27	mRNA
C20orf85	mRNA
C20orf96	mRNA
C21orf2	mRNA
C21orf33	mRNA
C21orf58	mRNA
C21orf59	mRNA
C21orf62	mRNA
C21orf91	mRNA
C22orf15	mRNA
C22orf23	mRNA
C22orf29	mRNA
C22orf31	mRNA
C22orf39	mRNA
C22orf42	mRNA
C22orf46	mRNA
C2CD2L	mRNA
C2CD2	mRNA
C2CD3	mRNA
C2CD4A	mRNA
C2CD4B	mRNA
C2CD4C	mRNA
C2CD4D	mRNA
C2orf15	mRNA
C2orf16	mRNA
C2orf40	mRNA
C2orf42	mRNA
C2orf47	mRNA
C2orf49	mRNA
C2orf50	mRNA
C2orf54	mRNA
C2orf57	mRNA
C2orf61	mRNA
C2orf66	mRNA
C2orf68	mRNA
C2orf69	mRNA
C2orf70	mRNA
C2orf71	mRNA
C2orf72	mRNA
C2orf73	mRNA
C2orf74	mRNA
C2orf76	mRNA
C2orf78	mRNA
C2orf80	mRNA
C2orf81	mRNA
C2orf82	mRNA
C2orf83	mRNA
C2orf88	mRNA
C2	mRNA
C3AR1	mRNA
C3orf14	mRNA
C3orf18	mRNA
C3orf20	mRNA
C3orf22	mRNA
C3orf30	mRNA
C3orf33	mRNA
C3orf36	mRNA
C3orf38	mRNA
C3orf52	mRNA
C3orf58	mRNA
C3orf62	mRNA
C3orf67	mRNA
C3orf70	mRNA
C3	mRNA
C4A	mRNA
C4BPA	mRNA
C4BPB	mRNA
C4orf17	mRNA
C4orf19	mRNA
C4orf22	mRNA
C4orf26	mRNA
C4orf32	mRNA
C4orf33	mRNA
C4orf36	mRNA
C4orf3	mRNA
C4orf45	mRNA
C4orf46	mRNA
C4orf47	mRNA
C4orf48	mRNA
C4orf50	mRNA
C4orf51	mRNA
C5AR1	mRNA
C5orf15	mRNA
C5orf22	mRNA
C5orf24	mRNA
C5orf30	mRNA
C5orf34	mRNA
C5orf38	mRNA
C5orf42	mRNA
C5orf45	mRNA
C5orf46	mRNA
C5orf47	mRNA
C5orf49	mRNA
C5orf51	mRNA
C5orf52	mRNA
C5	mRNA
C6orf106	mRNA
C6orf10	mRNA
C6orf118	mRNA
C6orf120	mRNA
C6orf132	mRNA
C6orf136	mRNA
C6orf141	mRNA
C6orf15	mRNA
C6orf163	mRNA
C6orf1	mRNA
C6orf201	mRNA
C6orf203	mRNA
C6orf222	mRNA
C6orf223	mRNA
C6orf226	mRNA
C6orf25	mRNA
C6orf47	mRNA
C6orf48	mRNA
C6orf52	mRNA
C6orf58	mRNA
C6orf62	mRNA
C6orf89	mRNA
C6	mRNA
C7orf25	mRNA
C7orf26	mRNA
C7orf31	mRNA
C7orf33	mRNA
C7orf34	mRNA
C7orf43	mRNA
C7orf49	mRNA
C7orf50	mRNA
C7orf57	mRNA
C7orf61	mRNA
C7orf72	mRNA
C7	mRNA
C8A	mRNA
C8B	mRNA
C8G	mRNA
C8orf22	mRNA
C8orf33	mRNA
C8orf34	mRNA
C8orf37	mRNA
C8orf44	mRNA
C8orf46	mRNA
C8orf48	mRNA
C8orf4	mRNA
C8orf58	mRNA
C8orf59	mRNA
C8orf74	mRNA
C8orf76	mRNA
C8orf86	mRNA
C9orf116	mRNA
C9orf129	mRNA
C9orf131	mRNA
C9orf135	mRNA
C9orf142	mRNA
C9orf152	mRNA
C9orf153	mRNA
C9orf16	mRNA
C9orf172	mRNA
C9orf24	mRNA
C9orf3	mRNA
C9orf40	mRNA
C9orf43	mRNA
C9orf47	mRNA
C9orf50	mRNA
C9orf57	mRNA
C9orf64	mRNA
C9orf66	mRNA
C9orf69	mRNA
C9orf72	mRNA
C9orf78	mRNA
C9orf84	mRNA
C9orf85	mRNA
C9	mRNA
CA10	mRNA
CA11	mRNA
CA12	mRNA
CA13	mRNA
CA14	mRNA
CA1	mRNA
CA2	mRNA
CA3	mRNA
CA4	mRNA
CA5A	mRNA
CA5B	mRNA
CA6	mRNA
CA7	mRNA
CA8	mRNA
CA9	mRNA
CAB39L	mRNA
CAB39	mRNA
CABIN1	mRNA
CABLES1	mRNA
CABLES2	mRNA
CABP1	mRNA
CABP2	mRNA
CABP4	mRNA
CABP5	mRNA
CABP7	mRNA
CABYR	mRNA
CACHD1	mRNA
CACNA1A	mRNA
CACNA1B	mRNA
CACNA1C	mRNA
CACNA1D	mRNA
CACNA1E	mRNA
CACNA1F	mRNA
CACNA1G	mRNA
CACNA1H	mRNA
CACNA1I	mRNA
CACNA1S	mRNA
CACNA2D1	mRNA
CACNA2D2	mRNA
CACNA2D3	mRNA
CACNA2D4	mRNA
CACNB1	mRNA
CACNB2	mRNA
CACNB3	mRNA
CACNB4	mRNA
CACNG1	mRNA
CACNG2	mRNA
CACNG3	mRNA
CACNG4	mRNA
CACNG5	mRNA
CACNG6	mRNA
CACNG7	mRNA
CACNG8	mRNA
CACYBP	mRNA
CADM1	mRNA
CADM2	mRNA
CADM3	mRNA
CADM4	mRNA
CADPS2	mRNA
CADPS	mRNA
CAD	mRNA
CAGE1	mRNA
CALB1	mRNA
CALB2	mRNA
CALCA	mRNA
CALCB	mRNA
CALCOCO1	mRNA
CALCOCO2	mRNA
[truncated: 9,561 more rows]

## Sheet: BRCA.Transcriptional
Feature name	Feature type
A1BG	mRNA
A1CF	mRNA
A2ML1	mRNA
A2M	mRNA
A4GALT	mRNA
A4GNT	mRNA
AAAS	mRNA
AACS	mRNA
AADACL2	mRNA
AADACL3	mRNA
AADACL4	mRNA
AADAC	mRNA
AADAT	mRNA
AAGAB	mRNA
AAK1	mRNA
AAMP	mRNA
AANAT	mRNA
AARS2	mRNA
AARSD1	mRNA
AARS	mRNA
AASDHPPT	mRNA
AASDH	mRNA
AASS	mRNA
AATF	mRNA
AATK	mRNA
ABAT	mRNA
ABCA10	mRNA
ABCA12	mRNA
ABCA13	mRNA
ABCA1	mRNA
ABCA2	mRNA
ABCA3	mRNA
ABCA4	mRNA
ABCA5	mRNA
ABCA6	mRNA
ABCA7	mRNA
ABCA8	mRNA
ABCA9	mRNA
ABCB10	mRNA
ABCB11	mRNA
ABCB1	mRNA
ABCB4	mRNA
ABCB5	mRNA
ABCB6	mRNA
ABCB7	mRNA
ABCB8	mRNA
ABCB9	mRNA
ABCC10	mRNA
ABCC11	mRNA
ABCC12	mRNA
ABCC1	mRNA
ABCC2	mRNA
ABCC3	mRNA
ABCC4	mRNA
ABCC5	mRNA
ABCC6	mRNA
ABCC8	mRNA
ABCC9	mRNA
ABCD1	mRNA
ABCD2	mRNA
ABCD3	mRNA
ABCD4	mRNA
ABCE1	mRNA
ABCF1	mRNA
ABCF2	mRNA
ABCF3	mRNA
ABCG1	mRNA
ABCG2	mRNA
ABCG4	mRNA
ABCG5	mRNA
ABCG8	mRNA
ABHD10	mRNA
ABHD11	mRNA
ABHD12B	mRNA
ABHD12	mRNA
ABHD13	mRNA
ABHD14A	mRNA
ABHD14B	mRNA
ABHD15	mRNA
ABHD1	mRNA
ABHD2	mRNA
ABHD3	mRNA
ABHD4	mRNA
ABHD5	mRNA
ABHD6	mRNA
ABHD8	mRNA
ABI1	mRNA
ABI2	mRNA
ABI3BP	mRNA
ABI3	mRNA
ABL1	mRNA
ABL2	mRNA
ABLIM1	mRNA
ABLIM2	mRNA
ABLIM3	mRNA
ABO	mRNA
ABRA	mRNA
ABR	mRNA
ABT1	mRNA
ABTB1	mRNA
ABTB2	mRNA
ACAA1	mRNA
ACAA2	mRNA
ACACA	mRNA
ACACB	mRNA
ACAD10	mRNA
ACAD11	mRNA
ACAD8	mRNA
ACAD9	mRNA
ACADL	mRNA
ACADM	mRNA
ACADSB	mRNA
ACADS	mRNA
ACADVL	mRNA
ACAN	mRNA
ACAP1	mRNA
ACAP2	mRNA
ACAP3	mRNA
ACAT1	mRNA
ACAT2	mRNA
ACBD3	mRNA
ACBD4	mRNA
ACBD5	mRNA
ACBD6	mRNA
ACBD7	mRNA
ACCSL	mRNA
ACCS	mRNA
ACD	mRNA
ACE2	mRNA
ACER1	mRNA
ACER2	mRNA
ACER3	mRNA
ACE	mRNA
ACHE	mRNA
ACIN1	mRNA
ACLY	mRNA
ACMSD	mRNA
ACO1	mRNA
ACO2	mRNA
ACOT11	mRNA
ACOT12	mRNA
ACOT13	mRNA
ACOT1	mRNA
ACOT2	mRNA
ACOT4	mRNA
ACOT6	mRNA
ACOT7	mRNA
ACOT8	mRNA
ACOT9	mRNA
ACOX1	mRNA
ACOX2	mRNA
ACOX3	mRNA
ACOXL	mRNA
ACP1	mRNA
ACP2	mRNA
ACP5	mRNA
ACP6	mRNA
ACPP	mRNA
ACPT	mRNA
ACRBP	mRNA
ACRC	mRNA
ACRV1	mRNA
ACR	mRNA
ACSBG1	mRNA
ACSBG2	mRNA
ACSF2	mRNA
ACSF3	mRNA
ACSL1	mRNA
ACSL3	mRNA
ACSL4	mRNA
ACSL5	mRNA
ACSL6	mRNA
ACSM1	mRNA
ACSM2A	mRNA
ACSM2B	mRNA
ACSM3	mRNA
ACSM4	mRNA
ACSM5	mRNA
ACSS1	mRNA
ACSS2	mRNA
ACSS3	mRNA
ACTA1	mRNA
ACTA2	mRNA
ACTBL2	mRNA
ACTB	mRNA
ACTC1	mRNA
ACTG1	mRNA
ACTG2	mRNA
ACTL6A	mRNA
ACTL6B	mRNA
ACTL7A	mRNA
ACTL7B	mRNA
ACTL8	mRNA
ACTL9	mRNA
ACTN1	mRNA
ACTN2	mRNA
ACTN3	mRNA
ACTN4	mRNA
ACTR10	mRNA
ACTR1A	mRNA
ACTR1B	mRNA
ACTR2	mRNA
ACTR3B	mRNA
ACTR3C	mRNA
ACTR3	mRNA
ACTR5	mRNA
ACTR6	mRNA
ACTR8	mRNA
ACTRT1	mRNA
ACTRT2	mRNA
ACVR1B	mRNA
ACVR1C	mRNA
ACVR1	mRNA
ACVR2A	mRNA
ACVR2B	mRNA
ACVRL1	mRNA
ACY1	mRNA
ACY3	mRNA
ACYP1	mRNA
ACYP2	mRNA
ADAD1	mRNA
ADAD2	mRNA
ADAL	mRNA
ADAM10	mRNA
ADAM11	mRNA
ADAM12	mRNA
ADAM15	mRNA
ADAM17	mRNA
ADAM18	mRNA
ADAM19	mRNA
ADAM20	mRNA
ADAM21	mRNA
ADAM22	mRNA
ADAM23	mRNA
ADAM28	mRNA
ADAM29	mRNA
ADAM2	mRNA
ADAM30	mRNA
ADAM32	mRNA
ADAM33	mRNA
ADAM7	mRNA
ADAM8	mRNA
ADAM9	mRNA
ADAMDEC1	mRNA
ADAMTS10	mRNA
ADAMTS12	mRNA
ADAMTS13	mRNA
ADAMTS14	mRNA
ADAMTS15	mRNA
ADAMTS16	mRNA
ADAMTS17	mRNA
ADAMTS18	mRNA
ADAMTS19	mRNA
ADAMTS1	mRNA
ADAMTS20	mRNA
ADAMTS2	mRNA
ADAMTS3	mRNA
ADAMTS4	mRNA
ADAMTS5	mRNA
ADAMTS6	mRNA
ADAMTS7	mRNA
ADAMTS8	mRNA
ADAMTS9	mRNA
ADAMTSL1	mRNA
ADAMTSL2	mRNA
ADAMTSL3	mRNA
ADAMTSL4	mRNA
ADAMTSL5	mRNA
ADAP1	mRNA
ADAP2	mRNA
ADARB1	mRNA
ADARB2	mRNA
ADAR	mRNA
ADAT1	mRNA
ADAT2	mRNA
ADAT3	mRNA
ADA	mRNA
ADCK1	mRNA
ADCK2	mRNA
ADCK4	mRNA
ADCK5	mRNA
ADCY10	mRNA
ADCY1	mRNA
ADCY2	mRNA
ADCY3	mRNA
ADCY4	mRNA
ADCY5	mRNA
ADCY6	mRNA
ADCY7	mRNA
ADCY8	mRNA
ADCY9	mRNA
ADCYAP1R1	mRNA
ADCYAP1	mRNA
ADD1	mRNA
ADD2	mRNA
ADD3	mRNA
ADH1A	mRNA
ADH1B	mRNA
ADH1C	mRNA
ADH4	mRNA
ADH5	mRNA
ADH6	mRNA
ADH7	mRNA
ADHFE1	mRNA
ADI1	mRNA
ADIG	mRNA
ADIPOQ	mRNA
ADIPOR1	mRNA
ADIPOR2	mRNA
ADK	mRNA
ADM2	mRNA
ADM	mRNA
ADNP2	mRNA
ADNP	mRNA
ADORA1	mRNA
ADORA2A	mRNA
ADORA2B	mRNA
ADORA3	mRNA
ADO	mRNA
ADPGK	mRNA
ADPRHL1	mRNA
ADPRHL2	mRNA
ADPRH	mRNA
ADRA1A	mRNA
ADRA1B	mRNA
ADRA1D	mRNA
ADRA2A	mRNA
ADRA2B	mRNA
ADRA2C	mRNA
ADRB1	mRNA
ADRB2	mRNA
ADRB3	mRNA
ADRM1	mRNA
ADSL	mRNA
ADSSL1	mRNA
ADSS	mRNA
AEBP1	mRNA
AEBP2	mRNA
AEN	mRNA
AES	mRNA
AFAP1L1	mRNA
AFAP1L2	mRNA
AFAP1	mRNA
AFF1	mRNA
AFF2	mRNA
AFF3	mRNA
AFF4	mRNA
AFG3L2	mRNA
AFMID	mRNA
AFM	mRNA
AFP	mRNA
AFTPH	mRNA
AGAP1	mRNA
AGAP2	mRNA
AGAP3	mRNA
AGAP4	mRNA
AGAP5	mRNA
AGAP6	mRNA
AGA	mRNA
AGBL1	mRNA
AGBL2	mRNA
AGBL3	mRNA
AGBL4	mRNA
AGBL5	mRNA
AGER	mRNA
AGFG1	mRNA
AGFG2	mRNA
AGGF1	mRNA
AGK	mRNA
AGL	mRNA
AGMAT	mRNA
AGPAT1	mRNA
AGPAT2	mRNA
AGPAT3	mRNA
AGPAT4	mRNA
AGPAT5	mRNA
AGPS	mRNA
AGR2	mRNA
AGR3	mRNA
AGRN	mRNA
AGRP	mRNA
AGTPBP1	mRNA
AGTR1	mRNA
AGTR2	mRNA
AGTRAP	mRNA
AGT	mRNA
AGXT2	mRNA
AGXT	mRNA
AHCTF1	mRNA
AHCYL1	mRNA
AHCYL2	mRNA
AHCY	mRNA
AHDC1	mRNA
AHI1	mRNA
AHNAK2	mRNA
AHNAK	mRNA
AHRR	mRNA
AHR	mRNA
AHSA1	mRNA
AHSA2	mRNA
AHSG	mRNA
AHSP	mRNA
AICDA	mRNA
AIDA	mRNA
AIF1L	mRNA
AIF1	mRNA
AIFM1	mRNA
AIFM2	mRNA
AIFM3	mRNA
AIG1	mRNA
AIM1L	mRNA
AIM1	mRNA
AIM2	mRNA
AIMP1	mRNA
AIMP2	mRNA
AIPL1	mRNA
AIP	mRNA
AIRE	mRNA
AJAP1	mRNA
AK1	mRNA
AK2	mRNA
AK3	mRNA
AK5	mRNA
AK7	mRNA
AKAP10	mRNA
AKAP11	mRNA
AKAP12	mRNA
AKAP13	mRNA
AKAP14	mRNA
AKAP1	mRNA
AKAP2	mRNA
AKAP3	mRNA
AKAP4	mRNA
AKAP5	mRNA
AKAP6	mRNA
AKAP7	mRNA
AKAP8L	mRNA
AKAP8	mRNA
AKAP9	mRNA
AKIRIN1	mRNA
AKIRIN2	mRNA
AKNAD1	mRNA
AKNA	mRNA
AKR1A1	mRNA
AKR1B10	mRNA
AKR1B15	mRNA
AKR1B1	mRNA
AKR1C1	mRNA
AKR1C2	mRNA
AKR1C3	mRNA
AKR1C4	mRNA
AKR1D1	mRNA
AKR1E2	mRNA
AKR7A2	mRNA
AKR7A3	mRNA
AKR7L	mRNA
AKT1S1	mRNA
AKT1	mRNA
AKT2	mRNA
AKT3	mRNA
AKTIP	mRNA
ALAD	mRNA
ALAS1	mRNA
ALAS2	mRNA
ALB	mRNA
ALCAM	mRNA
ALDH16A1	mRNA
ALDH18A1	mRNA
ALDH1A1	mRNA
ALDH1A2	mRNA
ALDH1A3	mRNA
ALDH1B1	mRNA
ALDH1L1	mRNA
ALDH1L2	mRNA
ALDH2	mRNA
ALDH3A1	mRNA
ALDH3A2	mRNA
ALDH3B1	mRNA
ALDH3B2	mRNA
ALDH4A1	mRNA
ALDH5A1	mRNA
ALDH6A1	mRNA
ALDH7A1	mRNA
ALDH8A1	mRNA
ALDH9A1	mRNA
ALDOA	mRNA
ALDOB	mRNA
ALDOC	mRNA
ALG10B	mRNA
ALG10	mRNA
ALG11	mRNA
ALG12	mRNA
ALG13	mRNA
ALG14	mRNA
ALG1L2	mRNA
ALG1L	mRNA
ALG1	mRNA
ALG2	mRNA
ALG3	mRNA
ALG5	mRNA
ALG6	mRNA
ALG8	mRNA
ALG9	mRNA
ALKBH1	mRNA
ALKBH2	mRNA
ALKBH3	mRNA
ALKBH4	mRNA
ALKBH5	mRNA
ALKBH6	mRNA
ALKBH7	mRNA
ALKBH8	mRNA
ALK	mRNA
ALLC	mRNA
ALMS1	mRNA
ALOX12B	mRNA
ALOX12	mRNA
ALOX15B	mRNA
ALOX15	mRNA
ALOX5AP	mRNA
ALOX5	mRNA
ALOXE3	mRNA
ALPI	mRNA
ALPK1	mRNA
ALPK2	mRNA
ALPK3	mRNA
ALPL	mRNA
ALPPL2	mRNA
ALPP	mRNA
ALS2CL	mRNA
ALS2CR11	mRNA
ALS2CR12	mRNA
ALS2	mRNA
ALX1	mRNA
ALX3	mRNA
ALX4	mRNA
AMACR	mRNA
AMBN	mRNA
AMBP	mRNA
AMBRA1	mRNA
AMD1	mRNA
AMDHD1	mRNA
AMDHD2	mRNA
AMELX	mRNA
AMELY	mRNA
AMFR	mRNA
AMHR2	mRNA
AMH	mRNA
AMIGO1	mRNA
AMIGO2	mRNA
AMIGO3	mRNA
AMMECR1L	mRNA
AMMECR1	mRNA
AMN1	mRNA
AMN	mRNA
AMOTL1	mRNA
AMOTL2	mRNA
AMOT	mRNA
AMPD1	mRNA
AMPD2	mRNA
AMPD3	mRNA
AMPH	mRNA
AMTN	mRNA
AMT	mRNA
AMY1A	mRNA
AMY2A	mRNA
AMY2B	mRNA
AMZ1	mRNA
AMZ2	mRNA
ANAPC10	mRNA
ANAPC11	mRNA
ANAPC13	mRNA
ANAPC16	mRNA
ANAPC1	mRNA
ANAPC2	mRNA
ANAPC4	mRNA
ANAPC5	mRNA
ANAPC7	mRNA
ANGEL1	mRNA
ANGEL2	mRNA
ANGPT1	mRNA
ANGPT2	mRNA
ANGPT4	mRNA
ANGPTL1	mRNA
ANGPTL2	mRNA
ANGPTL3	mRNA
ANGPTL4	mRNA
ANGPTL5	mRNA
ANGPTL6	mRNA
ANGPTL7	mRNA
ANG	mRNA
ANK1	mRNA
ANK2	mRNA
ANK3	mRNA
ANKAR	mRNA
ANKDD1A	mRNA
ANKFN1	mRNA
ANKFY1	mRNA
ANKHD1	mRNA
ANKH	mRNA
ANKIB1	mRNA
ANKK1	mRNA
ANKLE1	mRNA
ANKLE2	mRNA
ANKMY1	mRNA
ANKMY2	mRNA
ANKRA2	mRNA
ANKRD10	mRNA
ANKRD11	mRNA
ANKRD12	mRNA
ANKRD13A	mRNA
ANKRD13B	mRNA
ANKRD13C	mRNA
ANKRD13D	mRNA
ANKRD16	mRNA
ANKRD17	mRNA
ANKRD1	mRNA
ANKRD20A3	mRNA
ANKRD20A4	mRNA
ANKRD22	mRNA
ANKRD23	mRNA
ANKRD24	mRNA
ANKRD26	mRNA
ANKRD27	mRNA
ANKRD28	mRNA
ANKRD29	mRNA
ANKRD2	mRNA
ANKRD30A	mRNA
ANKRD30B	mRNA
ANKRD31	mRNA
ANKRD33	mRNA
ANKRD34A	mRNA
ANKRD34B	mRNA
ANKRD34C	mRNA
ANKRD35	mRNA
ANKRD36B	mRNA
ANKRD36	mRNA
ANKRD37	mRNA
ANKRD39	mRNA
ANKRD40	mRNA
ANKRD42	mRNA
ANKRD44	mRNA
ANKRD45	mRNA
ANKRD46	mRNA
ANKRD49	mRNA
ANKRD50	mRNA
ANKRD52	mRNA
ANKRD53	mRNA
ANKRD54	mRNA
ANKRD55	mRNA
ANKRD6	mRNA
ANKRD7	mRNA
ANKRD9	mRNA
ANKS1A	mRNA
ANKS1B	mRNA
ANKS3	mRNA
ANKS4B	mRNA
ANKS6	mRNA
ANKZF1	mRNA
ANLN	mRNA
ANO10	mRNA
ANO1	mRNA
ANO2	mRNA
ANO3	mRNA
ANO4	mRNA
ANO5	mRNA
ANO6	mRNA
ANO7	mRNA
ANO8	mRNA
ANO9	mRNA
ANP32A	mRNA
ANP32B	mRNA
ANP32D	mRNA
ANP32E	mRNA
ANPEP	mRNA
ANTXR1	mRNA
ANTXR2	mRNA
ANTXRL	mRNA
ANXA10	mRNA
ANXA11	mRNA
ANXA13	mRNA
ANXA1	mRNA
ANXA2	mRNA
ANXA3	mRNA
ANXA4	mRNA
ANXA5	mRNA
ANXA6	mRNA
ANXA7	mRNA
ANXA8L1	mRNA
ANXA8	mRNA
ANXA9	mRNA
AOAH	mRNA
AOC2	mRNA
AOC3	mRNA
AOX1	mRNA
AP1AR	mRNA
AP1B1	mRNA
AP1G1	mRNA
AP1G2	mRNA
AP1M1	mRNA
AP1M2	mRNA
AP1S1	mRNA
AP1S2	mRNA
AP1S3	mRNA
AP2A1	mRNA
AP2A2	mRNA
AP2B1	mRNA
AP2M1	mRNA
AP2S1	mRNA
AP3B1	mRNA
AP3B2	mRNA
AP3D1	mRNA
AP3M1	mRNA
AP3M2	mRNA
AP3S1	mRNA
AP3S2	mRNA
AP4B1	mRNA
AP4E1	mRNA
AP4M1	mRNA
AP4S1	mRNA
APAF1	mRNA
APBA1	mRNA
APBA2	mRNA
APBA3	mRNA
APBB1IP	mRNA
APBB1	mRNA
APBB2	mRNA
APBB3	mRNA
APC2	mRNA
APCDD1L	mRNA
APCDD1	mRNA
APCS	mRNA
APC	mRNA
APEH	mRNA
APEX1	mRNA
APEX2	mRNA
APH1A	mRNA
APH1B	mRNA
API5	mRNA
APIP	mRNA
APITD1	mRNA
APLF	mRNA
APLNR	mRNA
APLN	mRNA
APLP1	mRNA
APLP2	mRNA
APOA1	mRNA
APOA2	mRNA
APOA4	mRNA
APOA5	mRNA
APOBEC1	mRNA
APOBEC2	mRNA
APOBEC3A	mRNA
APOBEC3B	mRNA
APOBEC3C	mRNA
APOBEC3D	mRNA
APOBEC3F	mRNA
APOBEC3G	mRNA
APOBEC3H	mRNA
APOBEC4	mRNA
APOB	mRNA
APOC1	mRNA
APOC2	mRNA
APOC3	mRNA
APOC4	mRNA
APOD	mRNA
APOE	mRNA
APOF	mRNA
APOH	mRNA
APOL1	mRNA
APOL2	mRNA
APOL3	mRNA
APOL4	mRNA
APOL5	mRNA
APOL6	mRNA
APOLD1	mRNA
APOM	mRNA
APOOL	mRNA
APOO	mRNA
APPBP2	mRNA
APPL1	mRNA
APPL2	mRNA
APP	mRNA
APRT	mRNA
APTX	mRNA
AQP10	mRNA
AQP11	mRNA
AQP12A	mRNA
AQP12B	mRNA
AQP1	mRNA
AQP2	mRNA
AQP3	mRNA
AQP4	mRNA
AQP5	mRNA
AQP6	mRNA
AQP7	mRNA
AQP8	mRNA
AQP9	mRNA
AQR	mRNA
ARAF	mRNA
ARAP1	mRNA
ARAP2	mRNA
ARAP3	mRNA
ARCN1	mRNA
ARC	mRNA
AREG	mRNA
ARF1	mRNA
ARF3	mRNA
ARF4	mRNA
ARF5	mRNA
ARF6	mRNA
ARFGAP1	mRNA
ARFGAP2	mRNA
ARFGAP3	mRNA
ARFGEF1	mRNA
ARFGEF2	mRNA
ARFIP1	mRNA
ARFIP2	mRNA
ARFRP1	mRNA
ARG1	mRNA
ARG2	mRNA
ARGFX	mRNA
ARGLU1	mRNA
ARHGAP10	mRNA
ARHGAP11A	mRNA
ARHGAP11B	mRNA
ARHGAP12	mRNA
ARHGAP15	mRNA
ARHGAP17	mRNA
ARHGAP18	mRNA
ARHGAP19	mRNA
ARHGAP1	mRNA
ARHGAP20	mRNA
ARHGAP21	mRNA
ARHGAP22	mRNA
ARHGAP23	mRNA
ARHGAP24	mRNA
ARHGAP25	mRNA
ARHGAP26	mRNA
ARHGAP27	mRNA
ARHGAP28	mRNA
ARHGAP29	mRNA
ARHGAP30	mRNA
ARHGAP31	mRNA
ARHGAP32	mRNA
ARHGAP33	mRNA
ARHGAP36	mRNA
ARHGAP39	mRNA
ARHGAP42	mRNA
ARHGAP4	mRNA
ARHGAP5	mRNA
ARHGAP6	mRNA
ARHGAP8	mRNA
ARHGAP9	mRNA
ARHGDIA	mRNA
ARHGDIB	mRNA
ARHGDIG	mRNA
ARHGEF10L	mRNA
ARHGEF10	mRNA
ARHGEF11	mRNA
ARHGEF12	mRNA
ARHGEF15	mRNA
ARHGEF16	mRNA
ARHGEF17	mRNA
ARHGEF18	mRNA
ARHGEF19	mRNA
ARHGEF1	mRNA
ARHGEF2	mRNA
ARHGEF33	mRNA
ARHGEF35	mRNA
ARHGEF37	mRNA
ARHGEF38	mRNA
ARHGEF3	mRNA
ARHGEF4	mRNA
ARHGEF5	mRNA
ARHGEF6	mRNA
ARHGEF7	mRNA
ARHGEF9	mRNA
ARID1A	mRNA
ARID1B	mRNA
ARID2	mRNA
ARID3A	mRNA
ARID3B	mRNA
ARID3C	mRNA
ARID4A	mRNA
ARID4B	mRNA
ARID5A	mRNA
ARID5B	mRNA
ARIH1	mRNA
ARIH2	mRNA
ARL10	mRNA
ARL11	mRNA
ARL13A	mRNA
ARL13B	mRNA
ARL14	mRNA
ARL15	mRNA
ARL16	mRNA
ARL17A	mRNA
ARL17B	mRNA
ARL1	mRNA
ARL2BP	mRNA
ARL2	mRNA
ARL3	mRNA
ARL4A	mRNA
ARL4C	mRNA
ARL4D	mRNA
ARL5A	mRNA
ARL5B	mRNA
ARL5C	mRNA
ARL6IP1	mRNA
ARL6IP4	mRNA
ARL6IP5	mRNA
ARL6IP6	mRNA
ARL6	mRNA
ARL8A	mRNA
ARL8B	mRNA
ARL9	mRNA
ARMC10	mRNA
ARMC1	mRNA
ARMC2	mRNA
ARMC3	mRNA
ARMC4	mRNA
ARMC5	mRNA
ARMC6	mRNA
ARMC7	mRNA
ARMC8	mRNA
ARMC9	mRNA
ARMCX1	mRNA
ARMCX2	mRNA
ARMCX3	mRNA
ARMCX5	mRNA
ARMCX6	mRNA
ARMS2	mRNA
ARNT2	mRNA
ARNTL2	mRNA
ARNTL	mRNA
ARNT	mRNA
ARPC1A	mRNA
ARPC1B	mRNA
ARPC2	mRNA
ARPC3	mRNA
ARPC4	mRNA
ARPC5L	mRNA
ARPC5	mRNA
ARPP19	mRNA
ARPP21	mRNA
ARR3	mRNA
ARRB1	mRNA
ARRB2	mRNA
ARRDC1	mRNA
ARRDC2	mRNA
ARRDC3	mRNA
ARRDC4	mRNA
ARRDC5	mRNA
ARSA	mRNA
ARSB	mRNA
ARSD	mRNA
ARSE	mRNA
ARSF	mRNA
ARSG	mRNA
ARSH	mRNA
ARSI	mRNA
ARSJ	mRNA
ARSK	mRNA
ART1	mRNA
ART3	mRNA
ART4	mRNA
ART5	mRNA
ARTN	mRNA
ARV1	mRNA
ARVCF	mRNA
ARX	mRNA
AR	mRNA
AS3MT	mRNA
ASAH1	mRNA
ASAH2B	mRNA
ASAH2	mRNA
ASAP1	mRNA
ASAP2	mRNA
ASAP3	mRNA
ASB10	mRNA
ASB11	mRNA
ASB12	mRNA
ASB13	mRNA
ASB14	mRNA
ASB15	mRNA
ASB16	mRNA
ASB17	mRNA
ASB18	mRNA
ASB1	mRNA
ASB2	mRNA
ASB3	mRNA
ASB4	mRNA
ASB5	mRNA
ASB6	mRNA
ASB7	mRNA
ASB8	mRNA
ASB9	mRNA
ASCC1	mRNA
ASCC2	mRNA
ASCC3	mRNA
ASCL1	mRNA
ASCL2	mRNA
ASCL3	mRNA
ASCL4	mRNA
ASF1A	mRNA
ASF1B	mRNA
ASGR1	mRNA
ASGR2	mRNA
ASH1L	mRNA
ASH2L	mRNA
ASIP	mRNA
ASL	mRNA
ASMTL	mRNA
ASMT	mRNA
ASNA1	mRNA
ASNSD1	mRNA
ASNS	mRNA
ASPA	mRNA
ASPDH	mRNA
ASPG	mRNA
ASPHD1	mRNA
ASPHD2	mRNA
ASPH	mRNA
ASPM	mRNA
ASPN	mRNA
ASPRV1	mRNA
ASPSCR1	mRNA
ASRGL1	mRNA
ASS1	mRNA
ASTE1	mRNA
ASTL	mRNA
ASTN1	mRNA
ASTN2	mRNA
ASXL1	mRNA
ASXL2	mRNA
ASXL3	mRNA
ASZ1	mRNA
ATAD1	mRNA
ATAD2B	mRNA
ATAD2	mRNA
ATAD3A	mRNA
ATAD3B	mRNA
ATAD3C	mRNA
ATAD5	mRNA
ATCAY	mRNA
ATE1	mRNA
ATF1	mRNA
ATF2	mRNA
ATF3	mRNA
ATF4	mRNA
ATF5	mRNA
ATF6B	mRNA
ATF6	mRNA
ATF7IP2	mRNA
ATF7IP	mRNA
ATF7	mRNA
ATG10	mRNA
ATG12	mRNA
ATG16L1	mRNA
ATG16L2	mRNA
ATG2A	mRNA
ATG2B	mRNA
ATG3	mRNA
ATG4A	mRNA
ATG4B	mRNA
ATG4C	mRNA
ATG4D	mRNA
ATG5	mRNA
ATG7	mRNA
ATG9A	mRNA
ATG9B	mRNA
ATHL1	mRNA
ATIC	mRNA
ATL1	mRNA
ATL2	mRNA
ATL3	mRNA
ATMIN	mRNA
ATM	mRNA
ATN1	mRNA
ATOH1	mRNA
ATOH7	mRNA
ATOH8	mRNA
ATOX1	mRNA
ATP10A	mRNA
ATP10B	mRNA
ATP10D	mRNA
ATP11A	mRNA
ATP11B	mRNA
ATP11C	mRNA
ATP12A	mRNA
ATP13A1	mRNA
ATP13A2	mRNA
ATP13A3	mRNA
ATP13A4	mRNA
ATP13A5	mRNA
ATP1A1	mRNA
ATP1A2	mRNA
ATP1A3	mRNA
ATP1A4	mRNA
ATP1B1	mRNA
ATP1B2	mRNA
ATP1B3	mRNA
ATP1B4	mRNA
ATP2A1	mRNA
ATP2A2	mRNA
ATP2A3	mRNA
ATP2B1	mRNA
ATP2B2	mRNA
ATP2B3	mRNA
ATP2B4	mRNA
ATP2C1	mRNA
ATP2C2	mRNA
ATP4A	mRNA
ATP4B	mRNA
ATP5A1	mRNA
ATP5B	mRNA
ATP5C1	mRNA
ATP5D	mRNA
ATP5E	mRNA
ATP5F1	mRNA
ATP5G1	mRNA
ATP5G2	mRNA
ATP5G3	mRNA
ATP5H	mRNA
ATP5I	mRNA
ATP5J2	mRNA
ATP5J	mRNA
ATP5L2	mRNA
ATP5L	mRNA
ATP5O	mRNA
ATP5SL	mRNA
ATP5S	mRNA
ATP6AP1L	mRNA
ATP6AP1	mRNA
ATP6AP2	mRNA
ATP6V0A1	mRNA
ATP6V0A2	mRNA
ATP6V0A4	mRNA
ATP6V0B	mRNA
ATP6V0C	mRNA
ATP6V0D1	mRNA
ATP6V0D2	mRNA
ATP6V0E1	mRNA
ATP6V0E2	mRNA
ATP6V1A	mRNA
ATP6V1B1	mRNA
ATP6V1B2	mRNA
ATP6V1C1	mRNA
ATP6V1C2	mRNA
ATP6V1D	mRNA
ATP6V1E1	mRNA
ATP6V1E2	mRNA
ATP6V1F	mRNA
ATP6V1G1	mRNA
ATP6V1G2	mRNA
ATP6V1G3	mRNA
ATP6V1H	mRNA
ATP7A	mRNA
ATP7B	mRNA
ATP8A1	mRNA
ATP8A2	mRNA
ATP8B1	mRNA
ATP8B2	mRNA
ATP8B3	mRNA
ATP8B4	mRNA
ATP9A	mRNA
ATP9B	mRNA
ATPAF1	mRNA
ATPAF2	mRNA
ATPIF1	mRNA
ATRIP	mRNA
ATRNL1	mRNA
ATRN	mRNA
ATRX	mRNA
ATR	mRNA
ATXN10	mRNA
ATXN1L	mRNA
ATXN1	mRNA
ATXN2L	mRNA
ATXN2	mRNA
ATXN3L	mRNA
ATXN3	mRNA
ATXN7L1	mRNA
ATXN7L2	mRNA
ATXN7L3B	mRNA
ATXN7L3	mRNA
ATXN7	mRNA
AUH	mRNA
AUP1	mRNA
AURKAIP1	mRNA
AURKA	mRNA
AURKB	mRNA
AURKC	mRNA
AUTS2	mRNA
AVEN	mRNA
AVIL	mRNA
AVL9	mRNA
AVPI1	mRNA
AVPR1A	mRNA
AVPR1B	mRNA
AVPR2	mRNA
AVP	mRNA
AWAT1	mRNA
AWAT2	mRNA
AXIN1	mRNA
AXIN2	mRNA
AXL	mRNA
AZGP1	mRNA
AZI2	mRNA
AZIN1	mRNA
AZU1	mRNA
B2M	mRNA
B3GALNT1	mRNA
B3GALNT2	mRNA
B3GALT1	mRNA
B3GALT2	mRNA
B3GALT4	mRNA
B3GALT5	mRNA
B3GALT6	mRNA
B3GAT1	mRNA
B3GAT2	mRNA
B3GAT3	mRNA
B3GNT2	mRNA
B3GNT3	mRNA
B3GNT4	mRNA
B3GNT5	mRNA
B3GNT6	mRNA
B3GNT7	mRNA
B3GNT8	mRNA
B3GNT9	mRNA
B3GNTL1	mRNA
B4GALNT1	mRNA
B4GALNT2	mRNA
B4GALNT3	mRNA
B4GALNT4	mRNA
B4GALT1	mRNA
B4GALT2	mRNA
B4GALT3	mRNA
B4GALT4	mRNA
B4GALT5	mRNA
B4GALT6	mRNA
B4GALT7	mRNA
B9D1	mRNA
B9D2	mRNA
BAALC	mRNA
BAAT	mRNA
BACE1	mRNA
BACE2	mRNA
BACH1	mRNA
BACH2	mRNA
BAD	mRNA
BAG1	mRNA
BAG2	mRNA
BAG3	mRNA
BAG4	mRNA
BAG5	mRNA
BAGE	mRNA
BAHCC1	mRNA
BAHD1	mRNA
BAIAP2L1	mRNA
BAIAP2L2	mRNA
BAIAP2	mRNA
BAIAP3	mRNA
BAK1	mRNA
BAMBI	mRNA
BANF1	mRNA
BANF2	mRNA
BANK1	mRNA
BANP	mRNA
BAP1	mRNA
BARD1	mRNA
BARHL1	mRNA
BARHL2	mRNA
BARX1	mRNA
BARX2	mRNA
BASP1	mRNA
BATF2	mRNA
BATF3	mRNA
BATF	mRNA
BAX	mRNA
BAZ1A	mRNA
BAZ1B	mRNA
BAZ2A	mRNA
BAZ2B	mRNA
BBC3	mRNA
BBOX1	mRNA
BBS10	mRNA
BBS12	mRNA
BBS1	mRNA
BBS2	mRNA
BBS4	mRNA
BBS5	mRNA
BBS7	mRNA
BBS9	mRNA
BBX	mRNA
BCAM	mRNA
BCAN	mRNA
BCAP29	mRNA
BCAP31	mRNA
BCAR1	mRNA
BCAR3	mRNA
BCAS1	mRNA
BCAS2	mRNA
BCAS3	mRNA
BCAS4	mRNA
BCAT1	mRNA
BCAT2	mRNA
BCCIP	mRNA
BCDIN3D	mRNA
BCHE	mRNA
BCKDHA	mRNA
BCKDHB	mRNA
BCKDK	mRNA
BCL10	mRNA
BCL11A	mRNA
BCL11B	mRNA
BCL2A1	mRNA
BCL2L10	mRNA
BCL2L11	mRNA
BCL2L12	mRNA
BCL2L13	mRNA
BCL2L14	mRNA
BCL2L15	mRNA
BCL2L1	mRNA
BCL2L2	mRNA
BCL2	mRNA
BCL3	mRNA
BCL6B	mRNA
BCL6	mRNA
BCL7A	mRNA
BCL7B	mRNA
BCL7C	mRNA
BCL9L	mRNA
BCL9	mRNA
BCLAF1	mRNA
BCO2	mRNA
BCORL1	mRNA
BCOR	mRNA
BCR	mRNA
BCS1L	mRNA
BDH1	mRNA
BDH2	mRNA
BDKRB1	mRNA
BDKRB2	mRNA
BDNF	mRNA
BDP1	mRNA
BECN1	mRNA
BEGAIN	mRNA
BEND2	mRNA
BEND3	mRNA
BEND4	mRNA
BEND5	mRNA
BEND6	mRNA
BEND7	mRNA
BEST1	mRNA
BEST2	mRNA
BEST3	mRNA
BEST4	mRNA
BET1L	mRNA
BET1	mRNA
BEX1	mRNA
BEX2	mRNA
BEX4	mRNA
BEX5	mRNA
BFAR	mRNA
BFSP1	mRNA
BFSP2	mRNA
BGLAP	mRNA
BGN	mRNA
BHLHA15	mRNA
BHLHB9	mRNA
BHLHE22	mRNA
BHLHE23	mRNA
BHLHE40	mRNA
BHLHE41	mRNA
BHMT2	mRNA
BHMT	mRNA
BICC1	mRNA
BICD1	mRNA
BICD2	mRNA
BID	mRNA
BIK	mRNA
BIN1	mRNA
BIN2	mRNA
BIN3	mRNA
BIRC2	mRNA
BIRC3	mRNA
BIRC5	mRNA
BIRC6	mRNA
BIRC7	mRNA
BIRC8	mRNA
BIVM	mRNA
BLCAP	mRNA
BLID	mRNA
BLK	mRNA
BLMH	mRNA
BLM	mRNA
BLNK	mRNA
BLOC1S1	mRNA
BLOC1S2	mRNA
BLOC1S3	mRNA
BLVRA	mRNA
BLVRB	mRNA
BLZF1	mRNA
BMF	mRNA
BMI1	mRNA
BMP10	mRNA
BMP15	mRNA
BMP1	mRNA
BMP2K	mRNA
BMP2	mRNA
BMP3	mRNA
BMP4	mRNA
BMP5	mRNA
BMP6	mRNA
BMP7	mRNA
BMP8A	mRNA
BMP8B	mRNA
BMPER	mRNA
BMPR1A	mRNA
BMPR1B	mRNA
BMPR2	mRNA
BMS1	mRNA
BMX	mRNA
BNC1	mRNA
BNC2	mRNA
BNIP1	mRNA
BNIP2	mRNA
BNIP3L	mRNA
BNIP3	mRNA
BNIPL	mRNA
BOC	mRNA
BOD1	mRNA
BOK	mRNA
BOLA1	mRNA
BOLA2	mRNA
BOLA3	mRNA
BOLL	mRNA
BOP1	mRNA
BPGM	mRNA
BPHL	mRNA
BPI	mRNA
BPNT1	mRNA
BPTF	mRNA
BPY2	mRNA
BRAF	mRNA
BRAP	mRNA
BRCA1	mRNA
BRCA2	mRNA
BRCC3	mRNA
BRD1	mRNA
BRD2	mRNA
BRD3	mRNA
BRD4	mRNA
BRD7	mRNA
BRD8	mRNA
BRD9	mRNA
BRDT	mRNA
BRE	mRNA
BRF1	mRNA
BRF2	mRNA
BRI3BP	mRNA
BRI3	mRNA
BRIP1	mRNA
BRIX1	mRNA
BRMS1L	mRNA
BRMS1	mRNA
BRPF1	mRNA
BRPF3	mRNA
BRS3	mRNA
BRSK1	mRNA
BRSK2	mRNA
BRWD1	mRNA
BRWD3	mRNA
BSCL2	mRNA
BSDC1	mRNA
BSG	mRNA
BSND	mRNA
BSN	mRNA
BSPH1	mRNA
BSPRY	mRNA
BST1	mRNA
BST2	mRNA
BSX	mRNA
BTAF1	mRNA
BTBD10	mRNA
BTBD11	mRNA
BTBD16	mRNA
BTBD17	mRNA
BTBD18	mRNA
BTBD19	mRNA
BTBD1	mRNA
BTBD2	mRNA
BTBD3	mRNA
BTBD6	mRNA
BTBD7	mRNA
BTBD8	mRNA
BTBD9	mRNA
BTC	mRNA
BTD	mRNA
BTF3L4	mRNA
BTF3	mRNA
BTG1	mRNA
BTG2	mRNA
BTG3	mRNA
BTG4	mRNA
BTK	mRNA
BTLA	mRNA
BTN1A1	mRNA
BTN2A1	mRNA
BTN2A2	mRNA
BTN3A1	mRNA
BTN3A2	mRNA
BTN3A3	mRNA
BTNL2	mRNA
BTNL3	mRNA
BTNL8	mRNA
BTNL9	mRNA
BTRC	mRNA
BUB1B	mRNA
BUB1	mRNA
BUB3	mRNA
BUD13	mRNA
BUD31	mRNA
BVES	mRNA
BYSL	mRNA
BZW1	mRNA
BZW2	mRNA
C10orf105	mRNA
C10orf107	mRNA
C10orf10	mRNA
C10orf113	mRNA
C10orf11	mRNA
C10orf120	mRNA
C10orf128	mRNA
C10orf12	mRNA
C10orf131	mRNA
C10orf2	mRNA
C10orf35	mRNA
C10orf53	mRNA
C10orf54	mRNA
C10orf62	mRNA
C10orf67	mRNA
C10orf71	mRNA
C10orf76	mRNA
C10orf82	mRNA
C10orf88	mRNA
C10orf90	mRNA
C10orf99	mRNA
C11orf16	mRNA
C11orf1	mRNA
C11orf21	mRNA
C11orf24	mRNA
C11orf31	mRNA
C11orf40	mRNA
C11orf42	mRNA
C11orf45	mRNA
C11orf49	mRNA
C11orf52	mRNA
C11orf53	mRNA
C11orf54	mRNA
C11orf57	mRNA
C11orf58	mRNA
C11orf63	mRNA
C11orf65	mRNA
C11orf68	mRNA
C11orf70	mRNA
C11orf71	mRNA
C11orf74	mRNA
C11orf80	mRNA
C11orf84	mRNA
C11orf86	mRNA
C11orf87	mRNA
C11orf88	mRNA
C11orf94	mRNA
C11orf95	mRNA
C12orf10	mRNA
C12orf29	mRNA
C12orf40	mRNA
C12orf42	mRNA
C12orf43	mRNA
C12orf45	mRNA
C12orf49	mRNA
C12orf4	mRNA
C12orf50	mRNA
C12orf54	mRNA
C12orf56	mRNA
C12orf57	mRNA
C12orf60	mRNA
C12orf65	mRNA
C12orf66	mRNA
C12orf71	mRNA
C12orf73	mRNA
C12orf74	mRNA
C12orf75	mRNA
C12orf76	mRNA
C14orf105	mRNA
C14orf119	mRNA
C14orf142	mRNA
C14orf159	mRNA
C14orf166	mRNA
C14orf169	mRNA
C14orf177	mRNA
C14orf178	mRNA
C14orf180	mRNA
C14orf1	mRNA
C14orf28	mRNA
C14orf2	mRNA
C14orf37	mRNA
C14orf39	mRNA
C14orf79	mRNA
C14orf80	mRNA
C14orf93	mRNA
C15orf39	mRNA
C15orf40	mRNA
C15orf41	mRNA
C15orf48	mRNA
C15orf52	mRNA
C15orf53	mRNA
C15orf57	mRNA
C15orf59	mRNA
C15orf61	mRNA
C15orf62	mRNA
C16orf13	mRNA
C16orf45	mRNA
C16orf46	mRNA
C16orf52	mRNA
C16orf54	mRNA
C16orf58	mRNA
C16orf59	mRNA
C16orf62	mRNA
C16orf70	mRNA
C16orf71	mRNA
C16orf72	mRNA
C16orf74	mRNA
C16orf78	mRNA
C16orf86	mRNA
C16orf87	mRNA
C16orf89	mRNA
C16orf90	mRNA
C16orf91	mRNA
C16orf92	mRNA
C17orf105	mRNA
C17orf107	mRNA
C17orf47	mRNA
C17orf49	mRNA
C17orf50	mRNA
C17orf51	mRNA
C17orf53	mRNA
C17orf58	mRNA
C17orf62	mRNA
C17orf64	mRNA
C17orf67	mRNA
C17orf74	mRNA
C17orf75	mRNA
C17orf78	mRNA
C17orf80	mRNA
C17orf89	mRNA
C17orf96	mRNA
C17orf97	mRNA
C17orf98	mRNA
C17orf99	mRNA
C18orf21	mRNA
C18orf25	mRNA
C18orf32	mRNA
C18orf54	mRNA
C18orf8	mRNA
C19orf12	mRNA
C19orf18	mRNA
C19orf24	mRNA
C19orf25	mRNA
C19orf33	mRNA
C19orf35	mRNA
C19orf38	mRNA
C19orf43	mRNA
C19orf44	mRNA
C19orf45	mRNA
C19orf47	mRNA
C19orf48	mRNA
C19orf52	mRNA
C19orf53	mRNA
C19orf54	mRNA
C19orf57	mRNA
C19orf60	mRNA
C19orf66	mRNA
C19orf70	mRNA
C19orf71	mRNA
C19orf73	mRNA
C1D	mRNA
C1GALT1C1	mRNA
C1GALT1	mRNA
C1QA	mRNA
C1QBP	mRNA
C1QB	mRNA
C1QC	mRNA
C1QL1	mRNA
C1QL2	mRNA
C1QL3	mRNA
C1QL4	mRNA
C1QTNF1	mRNA
C1QTNF2	mRNA
C1QTNF3	mRNA
C1QTNF4	mRNA
C1QTNF6	mRNA
C1QTNF7	mRNA
C1QTNF8	mRNA
C1QTNF9B	mRNA
C1QTNF9	mRNA
C1RL	mRNA
C1R	mRNA
C1S	mRNA
C1orf100	mRNA
C1orf101	mRNA
C1orf105	mRNA
C1orf106	mRNA
C1orf109	mRNA
C1orf111	mRNA
C1orf112	mRNA
C1orf115	mRNA
C1orf116	mRNA
C1orf122	mRNA
C1orf123	mRNA
C1orf127	mRNA
C1orf131	mRNA
C1orf141	mRNA
C1orf146	mRNA
C1orf158	mRNA
C1orf159	mRNA
C1orf162	mRNA
C1orf168	mRNA
C1orf174	mRNA
C1orf185	mRNA
C1orf186	mRNA
C1orf189	mRNA
C1orf194	mRNA
C1orf198	mRNA
C1orf204	mRNA
C1orf210	mRNA
C1orf216	mRNA
C1orf21	mRNA
C1orf220	mRNA
C1orf226	mRNA
C1orf228	mRNA
C1orf27	mRNA
C1orf35	mRNA
C1orf43	mRNA
C1orf50	mRNA
C1orf52	mRNA
C1orf53	mRNA
C1orf54	mRNA
C1orf56	mRNA
C1orf61	mRNA
C1orf64	mRNA
C1orf68	mRNA
C1orf74	mRNA
C1orf87	mRNA
C1orf94	mRNA
C20orf141	mRNA
C20orf144	mRNA
C20orf173	mRNA
C20orf194	mRNA
C20orf196	mRNA
C20orf202	mRNA
C20orf203	mRNA
C20orf24	mRNA
C20orf27	mRNA
C20orf85	mRNA
C20orf96	mRNA
C21orf2	mRNA
C21orf33	mRNA
C21orf58	mRNA
C21orf59	mRNA
C21orf62	mRNA
C21orf91	mRNA
C22orf15	mRNA
C22orf23	mRNA
C22orf29	mRNA
C22orf31	mRNA
C22orf39	mRNA
C22orf42	mRNA
C22orf46	mRNA
C2CD2L	mRNA
C2CD2	mRNA
C2CD3	mRNA
C2CD4A	mRNA
C2CD4B	mRNA
C2CD4C	mRNA
C2CD4D	mRNA
C2orf15	mRNA
C2orf16	mRNA
C2orf40	mRNA
C2orf42	mRNA
C2orf47	mRNA
C2orf49	mRNA
C2orf50	mRNA
C2orf54	mRNA
C2orf57	mRNA
C2orf61	mRNA
C2orf66	mRNA
C2orf68	mRNA
C2orf69	mRNA
C2orf70	mRNA
C2orf71	mRNA
C2orf72	mRNA
C2orf73	mRNA
C2orf74	mRNA
C2orf76	mRNA
C2orf78	mRNA
C2orf80	mRNA
C2orf81	mRNA
C2orf82	mRNA
C2orf83	mRNA
C2orf88	mRNA
C2	mRNA
C3AR1	mRNA
C3orf14	mRNA
C3orf18	mRNA
C3orf20	mRNA
C3orf22	mRNA
C3orf30	mRNA
C3orf33	mRNA
C3orf36	mRNA
C3orf38	mRNA
C3orf52	mRNA
C3orf58	mRNA
C3orf62	mRNA
C3orf67	mRNA
C3orf70	mRNA
C3	mRNA
C4A	mRNA
C4BPA	mRNA
C4BPB	mRNA
C4orf17	mRNA
C4orf19	mRNA
C4orf22	mRNA
C4orf26	mRNA
C4orf32	mRNA
C4orf33	mRNA
C4orf36	mRNA
C4orf3	mRNA
C4orf45	mRNA
C4orf46	mRNA
C4orf47	mRNA
C4orf48	mRNA
C4orf50	mRNA
C4orf51	mRNA
C5AR1	mRNA
C5orf15	mRNA
C5orf22	mRNA
C5orf24	mRNA
C5orf30	mRNA
C5orf34	mRNA
C5orf38	mRNA
C5orf42	mRNA
C5orf45	mRNA
C5orf46	mRNA
C5orf47	mRNA
C5orf49	mRNA
C5orf51	mRNA
C5orf52	mRNA
C5	mRNA
C6orf106	mRNA
C6orf10	mRNA
C6orf118	mRNA
C6orf120	mRNA
C6orf132	mRNA
C6orf136	mRNA
C6orf141	mRNA
C6orf15	mRNA
C6orf163	mRNA
C6orf1	mRNA
C6orf201	mRNA
C6orf203	mRNA
C6orf222	mRNA
C6orf223	mRNA
C6orf226	mRNA
C6orf25	mRNA
C6orf47	mRNA
C6orf48	mRNA
C6orf52	mRNA
C6orf58	mRNA
C6orf62	mRNA
C6orf89	mRNA
C6	mRNA
C7orf25	mRNA
C7orf26	mRNA
C7orf31	mRNA
C7orf33	mRNA
C7orf34	mRNA
C7orf43	mRNA
C7orf49	mRNA
C7orf50	mRNA
C7orf55	mRNA
C7orf57	mRNA
C7orf61	mRNA
C7orf72	mRNA
C7	mRNA
C8A	mRNA
C8B	mRNA
C8G	mRNA
C8orf22	mRNA
C8orf33	mRNA
C8orf34	mRNA
C8orf37	mRNA
C8orf44	mRNA
C8orf46	mRNA
C8orf48	mRNA
C8orf4	mRNA
C8orf58	mRNA
C8orf59	mRNA
C8orf74	mRNA
C8orf76	mRNA
C8orf86	mRNA
C9orf114	mRNA
C9orf116	mRNA
C9orf129	mRNA
C9orf131	mRNA
C9orf135	mRNA
C9orf142	mRNA
C9orf152	mRNA
C9orf153	mRNA
C9orf16	mRNA
C9orf172	mRNA
C9orf24	mRNA
C9orf3	mRNA
C9orf40	mRNA
C9orf43	mRNA
C9orf47	mRNA
C9orf50	mRNA
C9orf57	mRNA
C9orf64	mRNA
C9orf66	mRNA
C9orf69	mRNA
C9orf72	mRNA
C9orf78	mRNA
C9orf84	mRNA
C9orf85	mRNA
C9orf91	mRNA
C9	mRNA
CA10	mRNA
CA11	mRNA
CA12	mRNA
CA13	mRNA
CA14	mRNA
CA1	mRNA
CA2	mRNA
CA3	mRNA
CA4	mRNA
CA5A	mRNA
CA5B	mRNA
CA6	mRNA
CA7	mRNA
CA8	mRNA
CA9	mRNA
CAB39L	mRNA
CAB39	mRNA
CABIN1	mRNA
CABLES1	mRNA
CABLES2	mRNA
CABP1	mRNA
CABP2	mRNA
CABP4	mRNA
CABP5	mRNA
CABP7	mRNA
CABYR	mRNA
CACHD1	mRNA
CACNA1A	mRNA
CACNA1B	mRNA
CACNA1C	mRNA
CACNA1D	mRNA
CACNA1E	mRNA
CACNA1F	mRNA
CACNA1G	mRNA
CACNA1H	mRNA
CACNA1I	mRNA
CACNA1S	mRNA
CACNA2D1	mRNA
CACNA2D2	mRNA
CACNA2D3	mRNA
CACNA2D4	mRNA
CACNB1	mRNA
CACNB2	mRNA
CACNB3	mRNA
CACNB4	mRNA
CACNG1	mRNA
CACNG2	mRNA
CACNG3	mRNA
CACNG4	mRNA
CACNG5	mRNA
CACNG6	mRNA
CACNG7	mRNA
CACNG8	mRNA
CACYBP	mRNA
CADM1	mRNA
CADM2	mRNA
CADM3	mRNA
CADM4	mRNA
CADPS2	mRNA
CADPS	mRNA
[truncated: 15,114 more rows]

## Sheet: KIPAN.Transcriptional
Feature name	Feature type
A1BG	mRNA
A1CF	mRNA
A2ML1	mRNA
A2M	mRNA
A4GALT	mRNA
A4GNT	mRNA
AAAS	mRNA
AACS	mRNA
AADACL2	mRNA
AADACL3	mRNA
AADACL4	mRNA
AADAC	mRNA
AADAT	mRNA
AAGAB	mRNA
AAK1	mRNA
AAMP	mRNA
AANAT	mRNA
AARS2	mRNA
AARSD1	mRNA
AARS	mRNA
AASDHPPT	mRNA
AASDH	mRNA
AASS	mRNA
AATF	mRNA
AATK	mRNA
ABAT	mRNA
ABCA10	mRNA
ABCA12	mRNA
ABCA13	mRNA
ABCA1	mRNA
ABCA2	mRNA
ABCA3	mRNA
ABCA4	mRNA
ABCA5	mRNA
ABCA6	mRNA
ABCA7	mRNA
ABCA8	mRNA
ABCA9	mRNA
ABCB10	mRNA
ABCB11	mRNA
ABCB1	mRNA
ABCB4	mRNA
ABCB5	mRNA
ABCB6	mRNA
ABCB7	mRNA
ABCB8	mRNA
ABCB9	mRNA
ABCC10	mRNA
ABCC11	mRNA
ABCC12	mRNA
ABCC1	mRNA
ABCC2	mRNA
ABCC3	mRNA
ABCC4	mRNA
ABCC5	mRNA
ABCC6	mRNA
ABCC8	mRNA
ABCC9	mRNA
ABCD1	mRNA
ABCD2	mRNA
ABCD3	mRNA
ABCD4	mRNA
ABCE1	mRNA
ABCF1	mRNA
ABCF2	mRNA
ABCF3	mRNA
ABCG1	mRNA
ABCG2	mRNA
ABCG4	mRNA
ABCG5	mRNA
ABCG8	mRNA
ABHD10	mRNA
ABHD11	mRNA
ABHD12B	mRNA
ABHD12	mRNA
ABHD13	mRNA
ABHD14A	mRNA
ABHD14B	mRNA
ABHD15	mRNA
ABHD1	mRNA
ABHD2	mRNA
ABHD3	mRNA
ABHD4	mRNA
ABHD5	mRNA
ABHD6	mRNA
ABHD8	mRNA
ABI1	mRNA
ABI2	mRNA
ABI3BP	mRNA
ABI3	mRNA
ABL1	mRNA
ABL2	mRNA
ABLIM1	mRNA
ABLIM2	mRNA
ABLIM3	mRNA
ABO	mRNA
ABRA	mRNA
ABR	mRNA
ABT1	mRNA
ABTB1	mRNA
ABTB2	mRNA
ACAA1	mRNA
ACAA2	mRNA
ACACA	mRNA
ACACB	mRNA
ACAD10	mRNA
ACAD11	mRNA
ACAD8	mRNA
ACAD9	mRNA
ACADL	mRNA
ACADM	mRNA
ACADSB	mRNA
ACADS	mRNA
ACADVL	mRNA
ACAN	mRNA
ACAP1	mRNA
ACAP2	mRNA
ACAP3	mRNA
ACAT1	mRNA
ACAT2	mRNA
ACBD3	mRNA
ACBD4	mRNA
ACBD5	mRNA
ACBD6	mRNA
ACBD7	mRNA
ACCSL	mRNA
ACCS	mRNA
ACD	mRNA
ACE2	mRNA
ACER1	mRNA
ACER2	mRNA
ACER3	mRNA
ACE	mRNA
ACHE	mRNA
ACIN1	mRNA
ACLY	mRNA
ACMSD	mRNA
ACO1	mRNA
ACO2	mRNA
ACOT11	mRNA
ACOT12	mRNA
ACOT13	mRNA
ACOT1	mRNA
ACOT2	mRNA
ACOT4	mRNA
ACOT6	mRNA
ACOT7	mRNA
ACOT8	mRNA
ACOT9	mRNA
ACOX1	mRNA
ACOX2	mRNA
ACOX3	mRNA
ACOXL	mRNA
ACP1	mRNA
ACP2	mRNA
ACP5	mRNA
ACP6	mRNA
ACPP	mRNA
ACPT	mRNA
ACRBP	mRNA
ACRC	mRNA
ACRV1	mRNA
ACR	mRNA
ACSBG1	mRNA
ACSBG2	mRNA
ACSF2	mRNA
ACSF3	mRNA
ACSL1	mRNA
ACSL3	mRNA
ACSL4	mRNA
ACSL5	mRNA
ACSL6	mRNA
ACSM1	mRNA
ACSM2A	mRNA
ACSM2B	mRNA
ACSM3	mRNA
ACSM4	mRNA
ACSM5	mRNA
ACSS1	mRNA
ACSS2	mRNA
ACSS3	mRNA
ACTA1	mRNA
ACTA2	mRNA
ACTBL2	mRNA
ACTB	mRNA
ACTC1	mRNA
ACTG1	mRNA
ACTG2	mRNA
ACTL6A	mRNA
ACTL6B	mRNA
ACTL7A	mRNA
ACTL7B	mRNA
ACTL8	mRNA
ACTL9	mRNA
ACTN1	mRNA
ACTN2	mRNA
ACTN3	mRNA
ACTN4	mRNA
ACTR10	mRNA
ACTR1A	mRNA
ACTR1B	mRNA
ACTR2	mRNA
ACTR3B	mRNA
ACTR3C	mRNA
ACTR3	mRNA
ACTR5	mRNA
ACTR6	mRNA
ACTR8	mRNA
ACTRT1	mRNA
ACTRT2	mRNA
ACVR1B	mRNA
ACVR1C	mRNA
ACVR1	mRNA
ACVR2A	mRNA
ACVR2B	mRNA
ACVRL1	mRNA
ACY1	mRNA
ACY3	mRNA
ACYP1	mRNA
ACYP2	mRNA
ADAD1	mRNA
ADAD2	mRNA
ADAL	mRNA
ADAM10	mRNA
ADAM11	mRNA
ADAM12	mRNA
ADAM15	mRNA
ADAM17	mRNA
ADAM18	mRNA
ADAM19	mRNA
ADAM20	mRNA
ADAM21	mRNA
ADAM22	mRNA
ADAM23	mRNA
ADAM28	mRNA
ADAM29	mRNA
ADAM2	mRNA
ADAM30	mRNA
ADAM32	mRNA
ADAM33	mRNA
ADAM7	mRNA
ADAM8	mRNA
ADAM9	mRNA
ADAMDEC1	mRNA
ADAMTS10	mRNA
ADAMTS12	mRNA
ADAMTS13	mRNA
ADAMTS14	mRNA
ADAMTS15	mRNA
ADAMTS16	mRNA
ADAMTS17	mRNA
ADAMTS18	mRNA
ADAMTS19	mRNA
ADAMTS1	mRNA
ADAMTS20	mRNA
ADAMTS2	mRNA
ADAMTS3	mRNA
ADAMTS4	mRNA
ADAMTS5	mRNA
ADAMTS6	mRNA
ADAMTS7	mRNA
ADAMTS8	mRNA
ADAMTS9	mRNA
ADAMTSL1	mRNA
ADAMTSL2	mRNA
ADAMTSL3	mRNA
ADAMTSL4	mRNA
ADAMTSL5	mRNA
ADAP1	mRNA
ADAP2	mRNA
ADARB1	mRNA
ADARB2	mRNA
ADAR	mRNA
ADAT1	mRNA
ADAT2	mRNA
ADAT3	mRNA
ADA	mRNA
ADCK1	mRNA
ADCK2	mRNA
ADCK4	mRNA
ADCK5	mRNA
ADCY10	mRNA
ADCY1	mRNA
ADCY2	mRNA
ADCY3	mRNA
ADCY4	mRNA
ADCY5	mRNA
ADCY6	mRNA
ADCY7	mRNA
ADCY8	mRNA
ADCY9	mRNA
ADCYAP1R1	mRNA
ADCYAP1	mRNA
ADD1	mRNA
ADD2	mRNA
ADD3	mRNA
ADH1A	mRNA
ADH1B	mRNA
ADH1C	mRNA
ADH4	mRNA
ADH5	mRNA
ADH6	mRNA
ADH7	mRNA
ADHFE1	mRNA
ADI1	mRNA
ADIG	mRNA
ADIPOQ	mRNA
ADIPOR1	mRNA
ADIPOR2	mRNA
ADK	mRNA
ADM2	mRNA
ADM	mRNA
ADNP2	mRNA
ADNP	mRNA
ADORA1	mRNA
ADORA2A	mRNA
ADORA2B	mRNA
ADORA3	mRNA
ADO	mRNA
ADPGK	mRNA
ADPRHL1	mRNA
ADPRHL2	mRNA
ADPRH	mRNA
ADRA1A	mRNA
ADRA1B	mRNA
ADRA1D	mRNA
ADRA2A	mRNA
ADRA2B	mRNA
ADRA2C	mRNA
ADRB1	mRNA
ADRB2	mRNA
ADRB3	mRNA
ADRM1	mRNA
ADSL	mRNA
ADSSL1	mRNA
ADSS	mRNA
AEBP1	mRNA
AEBP2	mRNA
AEN	mRNA
AES	mRNA
AFAP1L1	mRNA
AFAP1L2	mRNA
AFAP1	mRNA
AFF1	mRNA
AFF2	mRNA
AFF3	mRNA
AFF4	mRNA
AFG3L2	mRNA
AFMID	mRNA
AFM	mRNA
AFP	mRNA
AFTPH	mRNA
AGAP1	mRNA
AGAP2	mRNA
AGAP3	mRNA
AGAP4	mRNA
AGAP5	mRNA
AGAP6	mRNA
AGA	mRNA
AGBL1	mRNA
AGBL2	mRNA
AGBL3	mRNA
AGBL4	mRNA
AGBL5	mRNA
AGER	mRNA
AGFG1	mRNA
AGFG2	mRNA
AGGF1	mRNA
AGK	mRNA
AGL	mRNA
AGMAT	mRNA
AGPAT1	mRNA
AGPAT2	mRNA
AGPAT3	mRNA
AGPAT4	mRNA
AGPAT5	mRNA
AGPS	mRNA
AGR2	mRNA
AGR3	mRNA
AGRN	mRNA
AGRP	mRNA
AGTPBP1	mRNA
AGTR1	mRNA
AGTR2	mRNA
AGTRAP	mRNA
AGT	mRNA
AGXT2	mRNA
AGXT	mRNA
AHCTF1	mRNA
AHCYL1	mRNA
AHCYL2	mRNA
AHCY	mRNA
AHDC1	mRNA
AHI1	mRNA
AHNAK2	mRNA
AHNAK	mRNA
AHRR	mRNA
AHR	mRNA
AHSA1	mRNA
AHSA2	mRNA
AHSG	mRNA
AHSP	mRNA
AICDA	mRNA
AIDA	mRNA
AIF1L	mRNA
AIF1	mRNA
AIFM1	mRNA
AIFM2	mRNA
AIFM3	mRNA
AIG1	mRNA
AIM1L	mRNA
AIM1	mRNA
AIM2	mRNA
AIMP1	mRNA
AIMP2	mRNA
AIPL1	mRNA
AIP	mRNA
AIRE	mRNA
AJAP1	mRNA
AK1	mRNA
AK2	mRNA
AK3	mRNA
AK5	mRNA
AK7	mRNA
AKAP10	mRNA
AKAP11	mRNA
AKAP12	mRNA
AKAP13	mRNA
AKAP14	mRNA
AKAP1	mRNA
AKAP2	mRNA
AKAP3	mRNA
AKAP4	mRNA
AKAP5	mRNA
AKAP6	mRNA
AKAP7	mRNA
AKAP8L	mRNA
AKAP8	mRNA
AKAP9	mRNA
AKIRIN1	mRNA
AKIRIN2	mRNA
AKNAD1	mRNA
AKNA	mRNA
AKR1A1	mRNA
AKR1B10	mRNA
AKR1B15	mRNA
AKR1B1	mRNA
AKR1C1	mRNA
AKR1C2	mRNA
AKR1C3	mRNA
AKR1C4	mRNA
AKR1D1	mRNA
AKR1E2	mRNA
AKR7A2	mRNA
AKR7A3	mRNA
AKR7L	mRNA
AKT1S1	mRNA
AKT1	mRNA
AKT2	mRNA
AKT3	mRNA
AKTIP	mRNA
ALAD	mRNA
ALAS1	mRNA
ALAS2	mRNA
ALB	mRNA
ALCAM	mRNA
ALDH16A1	mRNA
ALDH18A1	mRNA
ALDH1A1	mRNA
ALDH1A2	mRNA
ALDH1A3	mRNA
ALDH1B1	mRNA
ALDH1L1	mRNA
ALDH1L2	mRNA
ALDH2	mRNA
ALDH3A1	mRNA
ALDH3A2	mRNA
ALDH3B1	mRNA
ALDH3B2	mRNA
ALDH4A1	mRNA
ALDH5A1	mRNA
ALDH6A1	mRNA
ALDH7A1	mRNA
ALDH8A1	mRNA
ALDH9A1	mRNA
ALDOA	mRNA
ALDOB	mRNA
ALDOC	mRNA
ALG10B	mRNA
ALG10	mRNA
ALG11	mRNA
ALG12	mRNA
ALG13	mRNA
ALG14	mRNA
ALG1L2	mRNA
ALG1L	mRNA
ALG1	mRNA
ALG2	mRNA
ALG3	mRNA
ALG5	mRNA
ALG6	mRNA
ALG8	mRNA
ALG9	mRNA
ALKBH1	mRNA
ALKBH2	mRNA
ALKBH3	mRNA
ALKBH4	mRNA
ALKBH5	mRNA
ALKBH6	mRNA
ALKBH7	mRNA
ALKBH8	mRNA
ALK	mRNA
ALLC	mRNA
ALMS1	mRNA
ALOX12B	mRNA
ALOX12	mRNA
ALOX15B	mRNA
ALOX15	mRNA
ALOX5AP	mRNA
ALOX5	mRNA
ALOXE3	mRNA
ALPI	mRNA
ALPK1	mRNA
ALPK2	mRNA
ALPK3	mRNA
ALPL	mRNA
ALPPL2	mRNA
ALPP	mRNA
ALS2CL	mRNA
ALS2CR11	mRNA
ALS2CR12	mRNA
ALS2	mRNA
ALX1	mRNA
ALX3	mRNA
ALX4	mRNA
AMACR	mRNA
AMBN	mRNA
AMBP	mRNA
AMBRA1	mRNA
AMD1	mRNA
AMDHD1	mRNA
AMDHD2	mRNA
AMELX	mRNA
AMELY	mRNA
AMFR	mRNA
AMHR2	mRNA
AMH	mRNA
AMIGO1	mRNA
AMIGO2	mRNA
AMIGO3	mRNA
AMMECR1L	mRNA
AMMECR1	mRNA
AMN1	mRNA
AMN	mRNA
AMOTL1	mRNA
AMOTL2	mRNA
AMOT	mRNA
AMPD1	mRNA
AMPD2	mRNA
AMPD3	mRNA
AMPH	mRNA
AMTN	mRNA
AMT	mRNA
AMY1A	mRNA
AMY2A	mRNA
AMY2B	mRNA
AMZ1	mRNA
AMZ2	mRNA
ANAPC10	mRNA
ANAPC11	mRNA
ANAPC13	mRNA
ANAPC16	mRNA
ANAPC1	mRNA
ANAPC2	mRNA
ANAPC4	mRNA
ANAPC5	mRNA
ANAPC7	mRNA
ANGEL1	mRNA
ANGEL2	mRNA
ANGPT1	mRNA
ANGPT2	mRNA
ANGPT4	mRNA
ANGPTL1	mRNA
ANGPTL2	mRNA
ANGPTL3	mRNA
ANGPTL4	mRNA
ANGPTL5	mRNA
ANGPTL6	mRNA
ANGPTL7	mRNA
ANG	mRNA
ANK1	mRNA
ANK2	mRNA
ANK3	mRNA
ANKAR	mRNA
ANKDD1A	mRNA
ANKFN1	mRNA
ANKFY1	mRNA
ANKHD1	mRNA
ANKH	mRNA
ANKIB1	mRNA
ANKK1	mRNA
ANKLE1	mRNA
ANKLE2	mRNA
ANKMY1	mRNA
ANKMY2	mRNA
ANKRA2	mRNA
ANKRD10	mRNA
ANKRD11	mRNA
ANKRD12	mRNA
ANKRD13A	mRNA
ANKRD13B	mRNA
ANKRD13C	mRNA
ANKRD13D	mRNA
ANKRD16	mRNA
ANKRD17	mRNA
ANKRD1	mRNA
ANKRD20A3	mRNA
ANKRD20A4	mRNA
ANKRD22	mRNA
ANKRD23	mRNA
ANKRD24	mRNA
ANKRD26	mRNA
ANKRD27	mRNA
ANKRD28	mRNA
ANKRD29	mRNA
ANKRD2	mRNA
ANKRD30A	mRNA
ANKRD30B	mRNA
ANKRD31	mRNA
ANKRD33	mRNA
ANKRD34A	mRNA
ANKRD34B	mRNA
ANKRD34C	mRNA
ANKRD35	mRNA
ANKRD36B	mRNA
ANKRD36	mRNA
ANKRD37	mRNA
ANKRD39	mRNA
ANKRD40	mRNA
ANKRD42	mRNA
ANKRD44	mRNA
ANKRD45	mRNA
ANKRD46	mRNA
ANKRD49	mRNA
ANKRD50	mRNA
ANKRD52	mRNA
ANKRD53	mRNA
ANKRD54	mRNA
ANKRD55	mRNA
ANKRD6	mRNA
ANKRD7	mRNA
ANKRD9	mRNA
ANKS1A	mRNA
ANKS1B	mRNA
ANKS3	mRNA
ANKS4B	mRNA
ANKS6	mRNA
ANKZF1	mRNA
ANLN	mRNA
ANO10	mRNA
ANO1	mRNA
ANO2	mRNA
ANO3	mRNA
ANO4	mRNA
ANO5	mRNA
ANO6	mRNA
ANO7	mRNA
ANO8	mRNA
ANO9	mRNA
ANP32A	mRNA
ANP32B	mRNA
ANP32D	mRNA
ANP32E	mRNA
ANPEP	mRNA
ANTXR1	mRNA
ANTXR2	mRNA
ANTXRL	mRNA
ANXA10	mRNA
ANXA11	mRNA
ANXA13	mRNA
ANXA1	mRNA
ANXA2	mRNA
ANXA3	mRNA
ANXA4	mRNA
ANXA5	mRNA
ANXA6	mRNA
ANXA7	mRNA
ANXA8L1	mRNA
ANXA8	mRNA
ANXA9	mRNA
AOAH	mRNA
AOC2	mRNA
AOC3	mRNA
AOX1	mRNA
AP1AR	mRNA
AP1B1	mRNA
AP1G1	mRNA
AP1G2	mRNA
AP1M1	mRNA
AP1M2	mRNA
AP1S1	mRNA
AP1S2	mRNA
AP1S3	mRNA
AP2A1	mRNA
AP2A2	mRNA
AP2B1	mRNA
AP2M1	mRNA
AP2S1	mRNA
AP3B1	mRNA
AP3B2	mRNA
AP3D1	mRNA
AP3M1	mRNA
AP3M2	mRNA
AP3S1	mRNA
AP3S2	mRNA
AP4B1	mRNA
AP4E1	mRNA
AP4M1	mRNA
AP4S1	mRNA
APAF1	mRNA
APBA1	mRNA
APBA2	mRNA
APBA3	mRNA
APBB1IP	mRNA
APBB1	mRNA
APBB2	mRNA
APBB3	mRNA
APC2	mRNA
APCDD1L	mRNA
APCDD1	mRNA
APCS	mRNA
APC	mRNA
APEH	mRNA
APEX1	mRNA
APEX2	mRNA
APH1A	mRNA
APH1B	mRNA
API5	mRNA
APIP	mRNA
APITD1	mRNA
APLF	mRNA
APLNR	mRNA
APLN	mRNA
APLP1	mRNA
APLP2	mRNA
APOA1	mRNA
APOA2	mRNA
APOA4	mRNA
APOA5	mRNA
APOBEC1	mRNA
APOBEC2	mRNA
APOBEC3A	mRNA
APOBEC3B	mRNA
APOBEC3C	mRNA
APOBEC3D	mRNA
APOBEC3F	mRNA
APOBEC3G	mRNA
APOBEC3H	mRNA
APOBEC4	mRNA
APOB	mRNA
APOC1	mRNA
APOC2	mRNA
APOC3	mRNA
APOC4	mRNA
APOD	mRNA
APOE	mRNA
APOF	mRNA
APOH	mRNA
APOL1	mRNA
APOL2	mRNA
APOL3	mRNA
APOL4	mRNA
APOL5	mRNA
APOL6	mRNA
APOLD1	mRNA
APOM	mRNA
APOOL	mRNA
APOO	mRNA
APPBP2	mRNA
APPL1	mRNA
APPL2	mRNA
APP	mRNA
APRT	mRNA
APTX	mRNA
AQP10	mRNA
AQP11	mRNA
AQP12A	mRNA
AQP12B	mRNA
AQP1	mRNA
AQP2	mRNA
AQP3	mRNA
AQP4	mRNA
AQP5	mRNA
AQP6	mRNA
AQP7	mRNA
AQP8	mRNA
AQP9	mRNA
AQR	mRNA
ARAF	mRNA
ARAP1	mRNA
ARAP2	mRNA
ARAP3	mRNA
ARCN1	mRNA
ARC	mRNA
AREG	mRNA
ARF1	mRNA
ARF3	mRNA
ARF4	mRNA
ARF5	mRNA
ARF6	mRNA
ARFGAP1	mRNA
ARFGAP2	mRNA
ARFGAP3	mRNA
ARFGEF1	mRNA
ARFGEF2	mRNA
ARFIP1	mRNA
ARFIP2	mRNA
ARFRP1	mRNA
ARG1	mRNA
ARG2	mRNA
ARGFX	mRNA
ARGLU1	mRNA
ARHGAP10	mRNA
ARHGAP11A	mRNA
ARHGAP11B	mRNA
ARHGAP12	mRNA
ARHGAP15	mRNA
ARHGAP17	mRNA
ARHGAP18	mRNA
ARHGAP19	mRNA
ARHGAP1	mRNA
ARHGAP20	mRNA
ARHGAP21	mRNA
ARHGAP22	mRNA
ARHGAP23	mRNA
ARHGAP24	mRNA
ARHGAP25	mRNA
ARHGAP26	mRNA
ARHGAP27	mRNA
ARHGAP28	mRNA
ARHGAP29	mRNA
ARHGAP30	mRNA
ARHGAP31	mRNA
ARHGAP32	mRNA
ARHGAP33	mRNA
ARHGAP36	mRNA
ARHGAP39	mRNA
ARHGAP42	mRNA
ARHGAP4	mRNA
ARHGAP5	mRNA
ARHGAP6	mRNA
ARHGAP8	mRNA
ARHGAP9	mRNA
ARHGDIA	mRNA
ARHGDIB	mRNA
ARHGDIG	mRNA
ARHGEF10L	mRNA
ARHGEF10	mRNA
ARHGEF11	mRNA
ARHGEF12	mRNA
ARHGEF15	mRNA
ARHGEF16	mRNA
ARHGEF17	mRNA
ARHGEF18	mRNA
ARHGEF19	mRNA
ARHGEF1	mRNA
ARHGEF2	mRNA
ARHGEF33	mRNA
ARHGEF35	mRNA
ARHGEF37	mRNA
ARHGEF38	mRNA
ARHGEF3	mRNA
ARHGEF4	mRNA
ARHGEF5	mRNA
ARHGEF6	mRNA
ARHGEF7	mRNA
ARHGEF9	mRNA
ARID1A	mRNA
ARID1B	mRNA
ARID2	mRNA
ARID3A	mRNA
ARID3B	mRNA
ARID3C	mRNA
ARID4A	mRNA
ARID4B	mRNA
ARID5A	mRNA
ARID5B	mRNA
ARIH1	mRNA
ARIH2	mRNA
ARL10	mRNA
ARL11	mRNA
ARL13A	mRNA
ARL13B	mRNA
ARL14	mRNA
ARL15	mRNA
ARL16	mRNA
ARL17A	mRNA
ARL17B	mRNA
ARL1	mRNA
ARL2BP	mRNA
ARL2	mRNA
ARL3	mRNA
ARL4A	mRNA
ARL4C	mRNA
ARL4D	mRNA
ARL5A	mRNA
ARL5B	mRNA
ARL5C	mRNA
ARL6IP1	mRNA
ARL6IP4	mRNA
ARL6IP5	mRNA
ARL6IP6	mRNA
ARL6	mRNA
ARL8A	mRNA
ARL8B	mRNA
ARL9	mRNA
ARMC10	mRNA
ARMC1	mRNA
ARMC2	mRNA
ARMC3	mRNA
ARMC4	mRNA
ARMC5	mRNA
ARMC6	mRNA
ARMC7	mRNA
ARMC8	mRNA
ARMC9	mRNA
ARMCX1	mRNA
ARMCX2	mRNA
ARMCX3	mRNA
ARMCX5	mRNA
ARMCX6	mRNA
ARMS2	mRNA
ARNT2	mRNA
ARNTL2	mRNA
ARNTL	mRNA
ARNT	mRNA
ARPC1A	mRNA
ARPC1B	mRNA
ARPC2	mRNA
ARPC3	mRNA
ARPC4	mRNA
ARPC5L	mRNA
ARPC5	mRNA
ARPP19	mRNA
ARPP21	mRNA
ARR3	mRNA
ARRB1	mRNA
ARRB2	mRNA
ARRDC1	mRNA
ARRDC2	mRNA
ARRDC3	mRNA
ARRDC4	mRNA
ARRDC5	mRNA
ARSA	mRNA
ARSB	mRNA
ARSD	mRNA
ARSE	mRNA
ARSF	mRNA
ARSG	mRNA
ARSH	mRNA
ARSI	mRNA
ARSJ	mRNA
ARSK	mRNA
ART1	mRNA
ART3	mRNA
ART4	mRNA
ART5	mRNA
ARTN	mRNA
ARV1	mRNA
ARVCF	mRNA
ARX	mRNA
AR	mRNA
AS3MT	mRNA
ASAH1	mRNA
ASAH2B	mRNA
ASAH2	mRNA
ASAP1	mRNA
ASAP2	mRNA
ASAP3	mRNA
ASB10	mRNA
ASB11	mRNA
ASB12	mRNA
ASB13	mRNA
ASB14	mRNA
ASB15	mRNA
ASB16	mRNA
ASB17	mRNA
ASB18	mRNA
ASB1	mRNA
ASB2	mRNA
ASB3	mRNA
ASB4	mRNA
ASB5	mRNA
ASB6	mRNA
ASB7	mRNA
ASB8	mRNA
ASB9	mRNA
ASCC1	mRNA
ASCC2	mRNA
ASCC3	mRNA
ASCL1	mRNA
ASCL2	mRNA
ASCL3	mRNA
ASCL4	mRNA
ASF1A	mRNA
ASF1B	mRNA
ASGR1	mRNA
ASGR2	mRNA
ASH1L	mRNA
ASH2L	mRNA
ASIP	mRNA
ASL	mRNA
ASMTL	mRNA
ASMT	mRNA
ASNA1	mRNA
ASNSD1	mRNA
ASNS	mRNA
ASPA	mRNA
ASPDH	mRNA
ASPG	mRNA
ASPHD1	mRNA
ASPHD2	mRNA
ASPH	mRNA
ASPM	mRNA
ASPN	mRNA
ASPRV1	mRNA
ASPSCR1	mRNA
ASRGL1	mRNA
ASS1	mRNA
ASTE1	mRNA
ASTL	mRNA
ASTN1	mRNA
ASTN2	mRNA
ASXL1	mRNA
ASXL2	mRNA
ASXL3	mRNA
ASZ1	mRNA
ATAD1	mRNA
ATAD2B	mRNA
ATAD2	mRNA
ATAD3A	mRNA
ATAD3B	mRNA
ATAD3C	mRNA
ATAD5	mRNA
ATCAY	mRNA
ATE1	mRNA
ATF1	mRNA
ATF2	mRNA
ATF3	mRNA
ATF4	mRNA
ATF5	mRNA
ATF6B	mRNA
ATF6	mRNA
ATF7IP2	mRNA
ATF7IP	mRNA
ATF7	mRNA
ATG10	mRNA
ATG12	mRNA
ATG16L1	mRNA
ATG16L2	mRNA
ATG2A	mRNA
ATG2B	mRNA
ATG3	mRNA
ATG4A	mRNA
ATG4B	mRNA
ATG4C	mRNA
ATG4D	mRNA
ATG5	mRNA
ATG7	mRNA
ATG9A	mRNA
ATG9B	mRNA
ATIC	mRNA
ATL1	mRNA
ATL2	mRNA
ATL3	mRNA
ATMIN	mRNA
ATM	mRNA
ATN1	mRNA
ATOH1	mRNA
ATOH7	mRNA
ATOH8	mRNA
ATOX1	mRNA
ATP10A	mRNA
ATP10B	mRNA
ATP10D	mRNA
ATP11A	mRNA
ATP11B	mRNA
ATP11C	mRNA
ATP12A	mRNA
ATP13A1	mRNA
ATP13A2	mRNA
ATP13A3	mRNA
ATP13A4	mRNA
ATP13A5	mRNA
ATP1A1	mRNA
ATP1A2	mRNA
ATP1A3	mRNA
ATP1A4	mRNA
ATP1B1	mRNA
ATP1B2	mRNA
ATP1B3	mRNA
ATP1B4	mRNA
ATP2A1	mRNA
ATP2A2	mRNA
ATP2A3	mRNA
ATP2B1	mRNA
ATP2B2	mRNA
ATP2B3	mRNA
ATP2B4	mRNA
ATP2C1	mRNA
ATP2C2	mRNA
ATP4A	mRNA
ATP4B	mRNA
ATP5A1	mRNA
ATP5B	mRNA
ATP5C1	mRNA
ATP5D	mRNA
ATP5E	mRNA
ATP5F1	mRNA
ATP5G1	mRNA
ATP5G2	mRNA
ATP5G3	mRNA
ATP5H	mRNA
ATP5I	mRNA
ATP5J2	mRNA
ATP5J	mRNA
ATP5L2	mRNA
ATP5L	mRNA
ATP5O	mRNA
ATP5SL	mRNA
ATP5S	mRNA
ATP6AP1L	mRNA
ATP6AP1	mRNA
ATP6AP2	mRNA
ATP6V0A1	mRNA
ATP6V0A2	mRNA
ATP6V0A4	mRNA
ATP6V0B	mRNA
ATP6V0C	mRNA
ATP6V0D1	mRNA
ATP6V0D2	mRNA
ATP6V0E1	mRNA
ATP6V0E2	mRNA
ATP6V1A	mRNA
ATP6V1B1	mRNA
ATP6V1B2	mRNA
ATP6V1C1	mRNA
ATP6V1C2	mRNA
ATP6V1D	mRNA
ATP6V1E1	mRNA
ATP6V1E2	mRNA
ATP6V1F	mRNA
ATP6V1G1	mRNA
ATP6V1G2	mRNA
ATP6V1G3	mRNA
ATP6V1H	mRNA
ATP7A	mRNA
ATP7B	mRNA
ATP8A1	mRNA
ATP8A2	mRNA
ATP8B1	mRNA
ATP8B2	mRNA
ATP8B3	mRNA
ATP8B4	mRNA
ATP9A	mRNA
ATP9B	mRNA
ATPAF1	mRNA
ATPAF2	mRNA
ATPIF1	mRNA
ATRIP	mRNA
ATRNL1	mRNA
ATRN	mRNA
ATRX	mRNA
ATR	mRNA
ATXN10	mRNA
ATXN1L	mRNA
ATXN1	mRNA
ATXN2L	mRNA
ATXN2	mRNA
ATXN3L	mRNA
ATXN3	mRNA
ATXN7L1	mRNA
ATXN7L2	mRNA
ATXN7L3B	mRNA
ATXN7L3	mRNA
ATXN7	mRNA
AUH	mRNA
AUP1	mRNA
AURKAIP1	mRNA
AURKA	mRNA
AURKB	mRNA
AURKC	mRNA
AUTS2	mRNA
AVEN	mRNA
AVIL	mRNA
AVL9	mRNA
AVPI1	mRNA
AVPR1A	mRNA
AVPR1B	mRNA
AVPR2	mRNA
AVP	mRNA
AWAT1	mRNA
AWAT2	mRNA
AXIN1	mRNA
AXIN2	mRNA
AXL	mRNA
AZGP1	mRNA
AZI2	mRNA
AZIN1	mRNA
AZU1	mRNA
B2M	mRNA
B3GALNT1	mRNA
B3GALNT2	mRNA
B3GALT1	mRNA
B3GALT2	mRNA
B3GALT4	mRNA
B3GALT5	mRNA
B3GALT6	mRNA
B3GAT1	mRNA
B3GAT2	mRNA
B3GAT3	mRNA
B3GNT2	mRNA
B3GNT3	mRNA
B3GNT4	mRNA
B3GNT5	mRNA
B3GNT6	mRNA
B3GNT7	mRNA
B3GNT8	mRNA
B3GNT9	mRNA
B3GNTL1	mRNA
B4GALNT1	mRNA
B4GALNT2	mRNA
B4GALNT3	mRNA
B4GALNT4	mRNA
B4GALT1	mRNA
B4GALT2	mRNA
B4GALT3	mRNA
B4GALT4	mRNA
B4GALT5	mRNA
B4GALT6	mRNA
B4GALT7	mRNA
B9D1	mRNA
B9D2	mRNA
BAALC	mRNA
BAAT	mRNA
BACE1	mRNA
BACE2	mRNA
BACH1	mRNA
BACH2	mRNA
BAD	mRNA
BAG1	mRNA
BAG2	mRNA
BAG3	mRNA
BAG4	mRNA
BAG5	mRNA
BAGE	mRNA
BAHCC1	mRNA
BAHD1	mRNA
BAIAP2L1	mRNA
BAIAP2L2	mRNA
BAIAP2	mRNA
BAIAP3	mRNA
BAK1	mRNA
BAMBI	mRNA
BANF1	mRNA
BANF2	mRNA
BANK1	mRNA
BANP	mRNA
BAP1	mRNA
BARD1	mRNA
BARHL1	mRNA
BARHL2	mRNA
BARX1	mRNA
BARX2	mRNA
BASP1	mRNA
BATF2	mRNA
BATF3	mRNA
BATF	mRNA
BAX	mRNA
BAZ1A	mRNA
BAZ1B	mRNA
BAZ2A	mRNA
BAZ2B	mRNA
BBC3	mRNA
BBOX1	mRNA
BBS10	mRNA
BBS12	mRNA
BBS1	mRNA
BBS2	mRNA
BBS4	mRNA
BBS5	mRNA
BBS7	mRNA
BBS9	mRNA
BBX	mRNA
BCAM	mRNA
BCAN	mRNA
BCAP29	mRNA
BCAP31	mRNA
BCAR1	mRNA
BCAR3	mRNA
BCAS1	mRNA
BCAS2	mRNA
BCAS3	mRNA
BCAS4	mRNA
BCAT1	mRNA
BCAT2	mRNA
BCCIP	mRNA
BCDIN3D	mRNA
BCHE	mRNA
BCKDHA	mRNA
BCKDHB	mRNA
BCKDK	mRNA
BCL10	mRNA
BCL11A	mRNA
BCL11B	mRNA
BCL2A1	mRNA
BCL2L10	mRNA
BCL2L11	mRNA
BCL2L12	mRNA
BCL2L13	mRNA
BCL2L14	mRNA
BCL2L15	mRNA
BCL2L1	mRNA
BCL2L2	mRNA
BCL2	mRNA
BCL3	mRNA
BCL6B	mRNA
BCL6	mRNA
BCL7A	mRNA
BCL7B	mRNA
BCL7C	mRNA
BCL9L	mRNA
BCL9	mRNA
BCLAF1	mRNA
BCO2	mRNA
BCORL1	mRNA
BCOR	mRNA
BCR	mRNA
BCS1L	mRNA
BDH1	mRNA
BDH2	mRNA
BDKRB1	mRNA
BDKRB2	mRNA
BDNF	mRNA
BDP1	mRNA
BECN1	mRNA
BEGAIN	mRNA
BEND2	mRNA
BEND3	mRNA
BEND4	mRNA
BEND5	mRNA
BEND6	mRNA
BEND7	mRNA
BEST1	mRNA
BEST2	mRNA
BEST3	mRNA
BEST4	mRNA
BET1L	mRNA
BET1	mRNA
BEX1	mRNA
BEX2	mRNA
BEX4	mRNA
BEX5	mRNA
BFAR	mRNA
BFSP1	mRNA
BFSP2	mRNA
BGLAP	mRNA
BGN	mRNA
BHLHA15	mRNA
BHLHB9	mRNA
BHLHE22	mRNA
BHLHE23	mRNA
BHLHE40	mRNA
BHLHE41	mRNA
BHMT2	mRNA
BHMT	mRNA
BICC1	mRNA
BICD1	mRNA
BICD2	mRNA
BID	mRNA
BIK	mRNA
BIN1	mRNA
BIN2	mRNA
BIN3	mRNA
BIRC2	mRNA
BIRC3	mRNA
BIRC5	mRNA
BIRC6	mRNA
BIRC7	mRNA
BIRC8	mRNA
BIVM	mRNA
BLCAP	mRNA
BLID	mRNA
BLK	mRNA
BLMH	mRNA
BLM	mRNA
BLNK	mRNA
BLOC1S1	mRNA
BLOC1S2	mRNA
BLOC1S3	mRNA
BLVRA	mRNA
BLVRB	mRNA
BLZF1	mRNA
BMF	mRNA
BMI1	mRNA
BMP10	mRNA
BMP15	mRNA
BMP1	mRNA
BMP2K	mRNA
BMP2	mRNA
BMP3	mRNA
BMP4	mRNA
BMP5	mRNA
BMP6	mRNA
BMP7	mRNA
BMP8A	mRNA
BMP8B	mRNA
BMPER	mRNA
BMPR1A	mRNA
BMPR1B	mRNA
BMPR2	mRNA
BMS1	mRNA
BMX	mRNA
BNC1	mRNA
BNC2	mRNA
BNIP1	mRNA
BNIP2	mRNA
BNIP3L	mRNA
BNIP3	mRNA
BNIPL	mRNA
BOC	mRNA
BOD1	mRNA
BOK	mRNA
BOLA1	mRNA
BOLA2	mRNA
BOLA3	mRNA
BOLL	mRNA
BOP1	mRNA
BPGM	mRNA
BPHL	mRNA
BPI	mRNA
BPNT1	mRNA
BPTF	mRNA
BPY2	mRNA
BRAF	mRNA
BRAP	mRNA
BRCA1	mRNA
BRCA2	mRNA
BRCC3	mRNA
BRD1	mRNA
BRD2	mRNA
BRD3	mRNA
BRD4	mRNA
BRD7	mRNA
BRD8	mRNA
BRD9	mRNA
BRDT	mRNA
BRE	mRNA
BRF1	mRNA
BRF2	mRNA
BRI3BP	mRNA
BRI3	mRNA
BRIP1	mRNA
BRIX1	mRNA
BRMS1L	mRNA
BRMS1	mRNA
BRPF1	mRNA
BRPF3	mRNA
BRS3	mRNA
BRSK1	mRNA
BRSK2	mRNA
BRWD1	mRNA
BRWD3	mRNA
BSCL2	mRNA
BSDC1	mRNA
BSG	mRNA
BSND	mRNA
BSN	mRNA
BSPH1	mRNA
BSPRY	mRNA
BST1	mRNA
BST2	mRNA
BSX	mRNA
BTAF1	mRNA
BTBD10	mRNA
BTBD11	mRNA
BTBD16	mRNA
BTBD17	mRNA
BTBD18	mRNA
BTBD19	mRNA
BTBD1	mRNA
BTBD2	mRNA
BTBD3	mRNA
BTBD6	mRNA
BTBD7	mRNA
BTBD8	mRNA
BTBD9	mRNA
BTC	mRNA
BTD	mRNA
BTF3L4	mRNA
BTF3	mRNA
BTG1	mRNA
BTG2	mRNA
BTG3	mRNA
BTG4	mRNA
BTK	mRNA
BTLA	mRNA
BTN1A1	mRNA
BTN2A1	mRNA
BTN2A2	mRNA
BTN3A1	mRNA
BTN3A2	mRNA
BTN3A3	mRNA
BTNL2	mRNA
BTNL3	mRNA
BTNL8	mRNA
BTNL9	mRNA
BTRC	mRNA
BUB1B	mRNA
BUB1	mRNA
BUB3	mRNA
BUD13	mRNA
BUD31	mRNA
BVES	mRNA
BYSL	mRNA
BZW1	mRNA
BZW2	mRNA
C10orf105	mRNA
C10orf107	mRNA
C10orf10	mRNA
C10orf113	mRNA
C10orf11	mRNA
C10orf120	mRNA
C10orf128	mRNA
C10orf12	mRNA
C10orf131	mRNA
C10orf2	mRNA
C10orf35	mRNA
C10orf53	mRNA
C10orf54	mRNA
C10orf62	mRNA
C10orf67	mRNA
C10orf71	mRNA
C10orf76	mRNA
C10orf82	mRNA
C10orf88	mRNA
C10orf90	mRNA
C10orf99	mRNA
C11orf16	mRNA
C11orf1	mRNA
C11orf21	mRNA
C11orf24	mRNA
C11orf31	mRNA
C11orf40	mRNA
C11orf42	mRNA
C11orf45	mRNA
C11orf49	mRNA
C11orf52	mRNA
C11orf53	mRNA
C11orf54	mRNA
C11orf57	mRNA
C11orf58	mRNA
C11orf63	mRNA
C11orf65	mRNA
C11orf68	mRNA
C11orf70	mRNA
C11orf71	mRNA
C11orf74	mRNA
C11orf80	mRNA
C11orf84	mRNA
C11orf86	mRNA
C11orf87	mRNA
C11orf88	mRNA
C11orf94	mRNA
C11orf95	mRNA
C12orf10	mRNA
C12orf29	mRNA
C12orf40	mRNA
C12orf42	mRNA
C12orf43	mRNA
C12orf45	mRNA
C12orf49	mRNA
C12orf4	mRNA
C12orf50	mRNA
C12orf54	mRNA
C12orf56	mRNA
C12orf57	mRNA
C12orf60	mRNA
C12orf65	mRNA
C12orf66	mRNA
C12orf71	mRNA
C12orf73	mRNA
C12orf74	mRNA
C12orf75	mRNA
C12orf76	mRNA
C14orf105	mRNA
C14orf119	mRNA
C14orf142	mRNA
C14orf159	mRNA
C14orf166	mRNA
C14orf169	mRNA
C14orf177	mRNA
C14orf178	mRNA
C14orf180	mRNA
C14orf1	mRNA
C14orf28	mRNA
C14orf2	mRNA
C14orf37	mRNA
C14orf39	mRNA
C14orf79	mRNA
C14orf80	mRNA
C14orf93	mRNA
C15orf39	mRNA
C15orf40	mRNA
C15orf41	mRNA
C15orf48	mRNA
C15orf52	mRNA
C15orf53	mRNA
C15orf57	mRNA
C15orf59	mRNA
C15orf61	mRNA
C15orf62	mRNA
C16orf45	mRNA
C16orf46	mRNA
C16orf52	mRNA
C16orf54	mRNA
C16orf58	mRNA
C16orf59	mRNA
C16orf62	mRNA
C16orf70	mRNA
C16orf71	mRNA
C16orf72	mRNA
C16orf74	mRNA
C16orf78	mRNA
C16orf86	mRNA
C16orf87	mRNA
C16orf89	mRNA
C16orf90	mRNA
C16orf91	mRNA
C16orf92	mRNA
C17orf105	mRNA
C17orf107	mRNA
C17orf47	mRNA
C17orf49	mRNA
C17orf50	mRNA
C17orf51	mRNA
C17orf53	mRNA
C17orf58	mRNA
C17orf62	mRNA
C17orf64	mRNA
C17orf67	mRNA
C17orf74	mRNA
C17orf75	mRNA
C17orf78	mRNA
C17orf80	mRNA
C17orf89	mRNA
C17orf96	mRNA
C17orf97	mRNA
C17orf98	mRNA
C17orf99	mRNA
C18orf21	mRNA
C18orf25	mRNA
C18orf32	mRNA
C18orf54	mRNA
C18orf8	mRNA
C19orf12	mRNA
C19orf18	mRNA
C19orf24	mRNA
C19orf25	mRNA
C19orf33	mRNA
C19orf35	mRNA
C19orf38	mRNA
C19orf43	mRNA
C19orf44	mRNA
C19orf45	mRNA
C19orf47	mRNA
C19orf48	mRNA
C19orf52	mRNA
C19orf53	mRNA
C19orf54	mRNA
C19orf57	mRNA
C19orf60	mRNA
C19orf66	mRNA
C19orf70	mRNA
C19orf71	mRNA
C19orf73	mRNA
C1D	mRNA
C1GALT1C1	mRNA
C1GALT1	mRNA
C1QA	mRNA
C1QBP	mRNA
C1QB	mRNA
C1QC	mRNA
C1QL1	mRNA
C1QL2	mRNA
C1QL3	mRNA
C1QL4	mRNA
C1QTNF1	mRNA
C1QTNF2	mRNA
C1QTNF3	mRNA
C1QTNF4	mRNA
C1QTNF6	mRNA
C1QTNF7	mRNA
C1QTNF8	mRNA
C1QTNF9B	mRNA
C1QTNF9	mRNA
C1RL	mRNA
C1R	mRNA
C1S	mRNA
C1orf100	mRNA
C1orf101	mRNA
C1orf105	mRNA
C1orf106	mRNA
C1orf109	mRNA
C1orf111	mRNA
C1orf112	mRNA
C1orf115	mRNA
C1orf116	mRNA
C1orf122	mRNA
C1orf123	mRNA
C1orf127	mRNA
C1orf131	mRNA
C1orf141	mRNA
C1orf146	mRNA
C1orf158	mRNA
C1orf159	mRNA
C1orf162	mRNA
C1orf168	mRNA
C1orf174	mRNA
C1orf185	mRNA
C1orf186	mRNA
C1orf189	mRNA
C1orf194	mRNA
C1orf198	mRNA
C1orf204	mRNA
C1orf210	mRNA
C1orf216	mRNA
C1orf21	mRNA
C1orf220	mRNA
C1orf226	mRNA
C1orf228	mRNA
C1orf27	mRNA
C1orf35	mRNA
C1orf43	mRNA
C1orf50	mRNA
C1orf52	mRNA
C1orf53	mRNA
C1orf54	mRNA
C1orf56	mRNA
C1orf61	mRNA
C1orf64	mRNA
C1orf68	mRNA
C1orf74	mRNA
C1orf87	mRNA
C1orf94	mRNA
C20orf141	mRNA
C20orf144	mRNA
C20orf173	mRNA
C20orf194	mRNA
C20orf196	mRNA
C20orf202	mRNA
C20orf203	mRNA
C20orf24	mRNA
C20orf27	mRNA
C20orf85	mRNA
C20orf96	mRNA
C21orf2	mRNA
C21orf33	mRNA
C21orf58	mRNA
C21orf59	mRNA
C21orf62	mRNA
C21orf91	mRNA
C22orf15	mRNA
C22orf23	mRNA
C22orf29	mRNA
C22orf31	mRNA
C22orf39	mRNA
C22orf42	mRNA
C22orf46	mRNA
C2CD2L	mRNA
C2CD2	mRNA
C2CD3	mRNA
C2CD4A	mRNA
C2CD4B	mRNA
C2CD4C	mRNA
C2CD4D	mRNA
C2orf15	mRNA
C2orf16	mRNA
C2orf40	mRNA
C2orf42	mRNA
C2orf47	mRNA
C2orf49	mRNA
C2orf50	mRNA
C2orf54	mRNA
C2orf57	mRNA
C2orf61	mRNA
C2orf66	mRNA
C2orf68	mRNA
C2orf69	mRNA
C2orf70	mRNA
C2orf71	mRNA
C2orf72	mRNA
C2orf73	mRNA
C2orf74	mRNA
C2orf76	mRNA
C2orf78	mRNA
C2orf80	mRNA
C2orf81	mRNA
C2orf82	mRNA
C2orf83	mRNA
C2orf88	mRNA
C2	mRNA
C3AR1	mRNA
C3orf14	mRNA
C3orf18	mRNA
C3orf20	mRNA
C3orf22	mRNA
C3orf30	mRNA
C3orf33	mRNA
C3orf36	mRNA
C3orf38	mRNA
C3orf52	mRNA
C3orf58	mRNA
C3orf62	mRNA
C3orf67	mRNA
C3orf70	mRNA
C3	mRNA
C4A	mRNA
C4BPA	mRNA
C4BPB	mRNA
C4orf17	mRNA
C4orf19	mRNA
C4orf22	mRNA
C4orf26	mRNA
C4orf32	mRNA
C4orf33	mRNA
C4orf36	mRNA
C4orf3	mRNA
C4orf45	mRNA
C4orf46	mRNA
C4orf47	mRNA
C4orf48	mRNA
C4orf50	mRNA
C4orf51	mRNA
C5AR1	mRNA
C5orf15	mRNA
C5orf22	mRNA
C5orf24	mRNA
C5orf30	mRNA
C5orf34	mRNA
C5orf38	mRNA
C5orf42	mRNA
C5orf45	mRNA
C5orf46	mRNA
C5orf47	mRNA
C5orf49	mRNA
C5orf51	mRNA
C5orf52	mRNA
C5	mRNA
C6orf106	mRNA
C6orf10	mRNA
C6orf118	mRNA
C6orf120	mRNA
C6orf132	mRNA
C6orf136	mRNA
C6orf141	mRNA
C6orf15	mRNA
C6orf163	mRNA
C6orf1	mRNA
C6orf201	mRNA
C6orf203	mRNA
C6orf222	mRNA
C6orf223	mRNA
C6orf226	mRNA
C6orf25	mRNA
C6orf47	mRNA
C6orf48	mRNA
C6orf52	mRNA
C6orf58	mRNA
C6orf62	mRNA
C6orf89	mRNA
C6	mRNA
C7orf25	mRNA
C7orf26	mRNA
C7orf31	mRNA
C7orf33	mRNA
C7orf34	mRNA
C7orf43	mRNA
C7orf49	mRNA
C7orf50	mRNA
C7orf57	mRNA
C7orf61	mRNA
C7orf72	mRNA
C7	mRNA
C8A	mRNA
C8B	mRNA
C8G	mRNA
C8orf22	mRNA
C8orf33	mRNA
C8orf34	mRNA
C8orf37	mRNA
C8orf44	mRNA
C8orf46	mRNA
C8orf48	mRNA
C8orf4	mRNA
C8orf58	mRNA
C8orf59	mRNA
C8orf74	mRNA
C8orf76	mRNA
C8orf86	mRNA
C9orf116	mRNA
C9orf129	mRNA
C9orf131	mRNA
C9orf135	mRNA
C9orf142	mRNA
C9orf152	mRNA
C9orf153	mRNA
C9orf16	mRNA
C9orf172	mRNA
C9orf24	mRNA
C9orf3	mRNA
C9orf40	mRNA
C9orf43	mRNA
C9orf47	mRNA
C9orf50	mRNA
C9orf57	mRNA
C9orf64	mRNA
C9orf66	mRNA
C9orf69	mRNA
C9orf72	mRNA
C9orf78	mRNA
C9orf84	mRNA
C9orf85	mRNA
C9	mRNA
CA10	mRNA
CA11	mRNA
CA12	mRNA
CA13	mRNA
CA14	mRNA
CA1	mRNA
CA2	mRNA
CA3	mRNA
CA4	mRNA
CA5A	mRNA
CA5B	mRNA
CA6	mRNA
CA7	mRNA
CA8	mRNA
CA9	mRNA
CAB39L	mRNA
CAB39	mRNA
CABIN1	mRNA
CABLES1	mRNA
CABLES2	mRNA
CABP1	mRNA
CABP2	mRNA
CABP4	mRNA
CABP5	mRNA
CABP7	mRNA
CABYR	mRNA
CACHD1	mRNA
CACNA1A	mRNA
CACNA1B	mRNA
CACNA1C	mRNA
CACNA1D	mRNA
CACNA1E	mRNA
CACNA1F	mRNA
CACNA1G	mRNA
CACNA1H	mRNA
CACNA1I	mRNA
CACNA1S	mRNA
CACNA2D1	mRNA
CACNA2D2	mRNA
CACNA2D3	mRNA
CACNA2D4	mRNA
CACNB1	mRNA
CACNB2	mRNA
CACNB3	mRNA
CACNB4	mRNA
CACNG1	mRNA
CACNG2	mRNA
CACNG3	mRNA
CACNG4	mRNA
CACNG5	mRNA
CACNG6	mRNA
CACNG7	mRNA
CACNG8	mRNA
CACYBP	mRNA
CADM1	mRNA
CADM2	mRNA
CADM3	mRNA
CADM4	mRNA
CADPS2	mRNA
CADPS	mRNA
CAD	mRNA
CAGE1	mRNA
CALB1	mRNA
CALB2	mRNA
CALCA	mRNA
[truncated: 15,107 more rows]
