# Supplementary material for: Predicting clinical outcomes from large scale cancer genomic profiles with deep survival models
Source: Sci Rep. 2017 Sep 15;7:11707. doi: 10.1038/s41598-017-11817-6 (PMC5601479; doi:10.1038/s41598-017-11817-6)
Supplement: Supplementary file 3 — Table S3 [file 41598_2017_11817_MOESM3_ESM.xlsx]

## Sheet: LGGGBM.Integrated
Fold	SurvivalNet	CEN	RSF
1	0.8447	0.8763	0.7394
2	0.8334	0.837	0.7579
3	0.8315	0.8579	0.7318
4	0.857	0.8742	0.7837
5	0.7968	0.8358	0.7772
6	0.819	0.8353	0.8751
7	0.7824	0.817	0.7974
8	0.7772	0.8378	0.7069
9	0.8358	0.8897	0.7533
10	0.7844	0.8446	0.7382
11	0.8341	0.8557	0.7326
12	0.8067	0.8492	0.7218
13	0.816	0.8291	0.7217
14	0.7683	0.809	0.744
15	0.7971	0.8517	0.635
16	0.8341	0.8299	0.7784
17	0.8355	0.8669	0.7639
18	0.7837	0.817	0.7985
19	0.8464	0.7918	0.6801
20	0.7922	0.8678	0.8101
Median	0.8175	0.8412	0.74865
Standard Deviation	0.0267967	0.0247179	0.0508794

## Sheet: BRCA.Integrated
Fold	SurvivalNet	CEN	RSF
1	0.7325	0.6657	0.6688
2	0.7595	0.0961	0.6623
3	0.5933	0.7331	0.7717
4	0.5118	0.5251	0.6464
5	0.56	0.6816	0.7718
6	0.58	0.5514	0.5013
7	0.5976	0.5647	0.5274
8	0.8093	0.6518	0.7614
9	0.6426	0.6824	0.6772
10	0.6166	0.702	0.6338
11	0.721311	0.6869	0.5762
12	0.7086	0.774	0.4773
13	0.6865	0.6431	0.6036
14	0.6678	0.7923	0.5852
15	0.5866	0.6625	0.6518
16	0.7168	0.7213	0.7329
17	0.7905	0.6589	0.5169
18	0.688	0.6399	0.7669
19	0.5122	NaN	0.6079
20	0.7728	NaN	0.5848
Median	0.67715	0.6641	0.6401
Standard Deviation	0.0900504	0.151425	0.0925822

## Sheet: KIPAN.Integrated
Fold	SurvivalNet	CEN	RSF
1	0.7152	0.7905	0.8329
2	0.7529	0.7886	0.6563
3	0.6964	0.8295	0.687
4	0.76132	0.8188	0.8012
5	0.8174	0.7791	0.6384
6	0.7351	0.7547	0.7871
7	0.798	0.76	0.7464
8	0.771	0.8497	0.7059
9	0.7997	0.6979	0.7492
10	0.688	0.7531	0.7658
11	0.7164	0.7022	0.7195
12	0.7837	0.7432	0.6934
13	0.7969	0.8362	0.7427
14	0.7691	0.7689	0.759
15	0.8075	0.8007	0.7786
16	0.7543	0.8231	0.7601
17	0.7276	0.8231	0.6756
18	0.8168	0.7927	0.6508
19	0.7458	0.7679	0.7934
20	0.7827	0.8591	0.7983
Median	0.76521	0.78955	0.7478
Standard Deviation	0.0393825	0.0446824	0.0560655

## Sheet: LGGGBM.Transcriptional
Fold	SurvivalNet	CEN	RSF
1	0.8386	0.8314	0.7449
2	0.8639	0.7785	0.7272
3	0.8302	0.7919	0.7474
4	0.8065	0.8519	0.7391
5	0.8444	0.881	0.7838
6	0.8452	0.8026	0.646
7	0.8397	0.8281	0.8047
8	0.8618	0.8322	0.7896
9	0.8615	0.8294	0.7347
10	0.8423	0.8383	0.8115
11	0.831	0.7798	0.7449
12	0.8519	0.8273	0.76
13	0.8069	0.8507	0.7985
14	0.8565	0.7879	0.7348
15	0.8287	0.8812	0.729
16	0.8497	0.8581	0.771
17	0.8255	0.7879	0.744
18	0.8295	0.7954	0.7311
19	0.864	0.7942	0.7184
20	0.8372	0.8021	0.734
Median	0.841	0.8277	0.74445
Standard Deviation	0.0169924	0.0322303	0.0373067

## Sheet: BRCA.Transcriptional
Fold	SurvivalNet	CEN	RSF
1	0.6341	0.6024	0.5183
2	0.6157	0.5167	0.4958
3	0.6778	0.6995	0.3787
4	0.6232	0.7243	0.443
5	0.5597	0.6816	0.5265
6	0.6539	0.5441	0.4365
7	0.6992	0.5991	0.4984
8	0.7114	0.6694	0.521
9	0.4547	0.698	0.5733
10	0.6381	0.6305	0.5711
11	0.6381	0.6637	0.514
12	0.5803	0.6005	0.455
13	0.6963	0.6048	0.6763
14	0.5481	0.5829	0.5149
15	0.5981	0.6812	0.5238
16	0.6398	0.6473	0.5504
17	0.599	0.6512	0.6368
18	0.6403	0.6515	0.4822
19	0.6063	0.6453	0.5642
20	0.5996	0.6524	0.6463
Median	0.62865	0.64925	0.51965
Standard Deviation	0.0588693	0.0527408	0.0729993

## Sheet: KIPAN.Transcriptional
Fold	SurvivalNet	CEN	RSF
1	0.6755	0.7478	0.7333
2	0.7637	0.7178	0.7018
3	0.8131	0.7321	0.7382
4	0.7552	0.7624	0.7691
5	0.7061	0.6944	0.7699
6	0.8163	0.7731	0.6976
7	0.8288	0.7732	0.7562
8	0.7689	0.7521	0.7291
9	0.779	0.6935	0.7757
10	0.7507	0.7353	0.7055
11	0.7353	0.7586	0.7492
12	0.7134	0.6947	0.6888
13	0.779	0.7468	0.6932
14	0.7542	0.6874	0.7626
15	0.7745	0.7288	0.7596
16	0.7115	0.7964	0.7389
17	0.7471	0.7322	0.7236
18	0.7749	0.7144	0.6329
19	0.7972	0.7616	0.6996
20	0.7306	0.75	0.7355
Median	0.75945	0.74105	0.7344
Standard Deviation	0.0395207	0.0302739	0.0356912
