# Supplementary material for: Predicting clinical outcomes from large scale cancer genomic profiles with deep survival models
Source: Sci Rep. 2017 Sep 15;7:11707. doi: 10.1038/s41598-017-11817-6 (PMC5601479; doi:10.1038/s41598-017-11817-6)
Supplement: Supplementary file 4 — Table S4 [file 41598_2017_11817_MOESM4_ESM.xlsx]

## Sheet: GBMLGG Integrated Risk Scores
Feature	Risk score	Risk score magnitude
CDKN2A.2	-0.187542	0.187542
10q	-0.185431	0.185431
age_at_initial_pathologic_diagnosis	0.179224	0.179224
10p	-0.166689	0.166689
histological_type-Is-untreated primary (de novo) gbm	0.151452	0.151452
SMARCA4	-0.117682	0.117682
IGFBP2	0.116024	0.116024
PTEN.2	-0.108109	0.108109
IDH1	-0.100706	0.100706
IDH2	-0.0984233	0.0984233
SERPINE1	0.0977995	0.0977995
radiation_therapy-Is-yes	0.0939298	0.0939298
PIK3R1	0.0903187	0.0903187
ERRFI1	0.0879015	0.0879015
KLF6	-0.0861174	0.0861174
IRF4	-0.0835823	0.0835823
CIC	-0.0835244	0.0835244
PDGFRA.1	0.082571	0.082571
KRT3	0.0812318	0.0812318
9p	-0.0803702	0.0803702
XRCC5	0.0790923	0.0790923
EGFR.1	0.0782845	0.0782845
PROKR2	0.0762763	0.0762763
14q	-0.075351	0.075351
RB1.3	0.0743986	0.0743986
KRT13	0.0714862	0.0714862
YWHAZ	0.0710237	0.0710237
RAB25	0.0707952	0.0707952
REN	0.0706891	0.0706891
JUN	0.0704659	0.0704659
NUTM1	-0.0695788	0.0695788
7p	0.0694453	0.0694453
CTNNB1	-0.0693274	0.0693274
RB1.2	-0.068123	0.068123
FOXO3.2	0.0678832	0.0678832
11q	-0.0675465	0.0675465
FIP1L1	0.066788	0.066788
TGM2	0.0665064	0.0665064
CREB3L1	-0.0664044	0.0664044
4p	-0.0659575	0.0659575
CYP11A1	0.0651326	0.0651326
ESR1.2	0.0640195	0.0640195
PTEN.1	0.0635951	0.0635951
PXN	0.0634874	0.0634874
1p	0.0629168	0.0629168
PIK3CA.1	0.0621981	0.0621981
TP53.1	-0.0618575	0.0618575
RPTOR	-0.0614918	0.0614918
MYO5A	-0.0587813	0.0587813
BAP1	0.0582056	0.0582056
C10orf76	0.0572922	0.0572922
SETD2.2	-0.0569695	0.0569695
SOX2	0.0569627	0.0569627
ZNF292	0.0569194	0.0569194
MYCN	-0.0568231	0.0568231
PPP2R1A	0.0565069	0.0565069
7q	0.0563508	0.0563508
CARS	0.0559333	0.0559333
PDGFRA.2	0.054989	0.054989
1q	0.0549741	0.0549741
GOPC	-0.0547447	0.0547447
RAF1.2	-0.0546086	0.0546086
HEATR3	0.0545033	0.0545033
KCNJ15	-0.0536722	0.0536722
FGFR3	-0.0532883	0.0532883
6p	-0.0529441	0.0529441
FOXO3.1	0.0528561	0.0528561
15q	-0.0527253	0.0527253
histological_type-Is-oligoastrocytoma	-0.0526956	0.0526956
histological_type-Is-treated primary gbm	0.0519441	0.0519441
IRS4	-0.0519197	0.0519197
PRKCA.1	0.0516877	0.0516877
22q	-0.0513859	0.0513859
CDK6	0.0512929	0.0512929
CD1D	0.0512045	0.0512045
CHEK2.2	-0.049889	0.049889
NRAS.1	-0.0497221	0.0497221
YAP1.1	0.0495764	0.0495764
FMR1	-0.0492034	0.0492034
NF2	-0.0488065	0.0488065
OR52M1	-0.0483595	0.0483595
ROS1	-0.0478521	0.0478521
RBPJ	0.0474669	0.0474669
SRSF1	0.0474305	0.0474305
ATRX.2	-0.0470775	0.0470775
DLC1	0.0468198	0.0468198
PREX1	-0.0467223	0.0467223
13q	-0.0456454	0.0456454
AR	-0.0453628	0.0453628
MAPK14	-0.0453341	0.0453341
CCND1	0.0453018	0.0453018
CD44	-0.0444033	0.0444033
11p	-0.044153	0.044153
NF1.1	0.0438179	0.0438179
BRAF.1	0.0431736	0.0431736
CDKN1B.4	0.0426307	0.0426307
XRCC1	0.0426242	0.0426242
ARID1A	-0.0425595	0.0425595
KLK2	0.0421188	0.0421188
EIF4EBP1.2	0.0415019	0.0415019
PDCD4	-0.0413781	0.0413781
RPS6KB1.2	0.0413099	0.0413099
CASP7	-0.041266	0.041266
MYC.1	-0.0410836	0.0410836
PTEN.3	-0.0409528	0.0409528
RAF1.1	0.0407837	0.0407837
CHEK1.1	-0.0405558	0.0405558
ETS1	-0.039995	0.039995
CCNE1.1	0.0399548	0.0399548
20p	0.0398439	0.0398439
SQSTM1	0.039834	0.039834
TSC2.2	0.0397107	0.0397107
NOTCH1.2	-0.0396913	0.0396913
DNMT3A	-0.0393115	0.0393115
RECQL4	0.0392756	0.0392756
YBX1.2	0.0390624	0.0390624
EGFR.2	-0.0386976	0.0386976
FN1	0.0384486	0.0384486
SRC.1	0.0384267	0.0384267
FAM47C	-0.0381908	0.0381908
PDK1.1	0.0377972	0.0377972
EIF4EBP1.1	0.0375725	0.0375725
MYC.2	0.037495	0.037495
RPS6KA1.2	0.037304	0.037304
MYH8	-0.0372833	0.0372833
MTOR.2	-0.0370444	0.0370444
CBL	0.0367035	0.0367035
TP53.2	-0.036646	0.036646
CDKN1A	0.0365016	0.0365016
12q	0.0363682	0.0363682
CLDN7	-0.0362335	0.0362335
G6PC	0.0357026	0.0357026
GATA3	-0.0353978	0.0353978
CD209	0.0351415	0.0351415
BCL2L11	-0.0350424	0.0350424
WWTR1	0.034968	0.034968
ACVRL1	0.0345006	0.0345006
20q	0.0343439	0.0343439
QKI	0.0343212	0.0343212
COL6A1	0.0341787	0.0341787
NIPBL	-0.0338434	0.0338434
PRCC	-0.0337502	0.0337502
HRAS	0.0335587	0.0335587
CDH2	-0.033484	0.033484
histological_type-Is-glioblastoma multiforme (gbm)	0.0332336	0.0332336
MET.1	0.0330643	0.0330643
CCND2	0.0328715	0.0328715
CNOT1	-0.0325454	0.0325454
IRS1	-0.0322433	0.0322433
BAK1	0.0321634	0.0321634
STAT3	-0.0321523	0.0321523
LUM	0.0321181	0.0321181
ARHGEF12	0.0317024	0.0317024
ACACA	-0.0315813	0.0315813
TMEM184A	0.0314111	0.0314111
DOCK5	-0.0310753	0.0310753
CDKN1B.2	0.031024	0.031024
RFX4	0.0309801	0.0309801
PRKAA1.2	-0.0307855	0.0307855
MYB	0.0307362	0.0307362
DVL3	-0.0307128	0.0307128
MAP2K1.1	0.0306973	0.0306973
ZMIZ1	0.0306096	0.0306096
FAM123C	0.0305351	0.0305351
PIK3R1 PIK3R2	-0.0304801	0.0304801
NKD2	-0.0303698	0.0303698
ERBB2.2	0.0303219	0.0303219
ANXA7	-0.0302614	0.0302614
BUB1B	-0.0302252	0.0302252
G6PD	-0.030211	0.030211
TSC2.1	-0.0299833	0.0299833
TCF12	-0.0299723	0.0299723
ARAF	-0.0287643	0.0287643
NUDT11	0.0287183	0.0287183
CDKN2C	0.0285976	0.0285976
TMEM216	-0.028452	0.028452
18p	0.0283548	0.0283548
NEU2	0.0283273	0.0283273
OAS2	0.0282772	0.0282772
ERBB3.2	-0.0282615	0.0282615
TSC1	-0.0280687	0.0280687
BRCA2	-0.0279882	0.0279882
AOX1	0.0279473	0.0279473
GFRA4	0.0276835	0.0276835
RSPO3	-0.0276239	0.0276239
SETD2.1	-0.0275347	0.0275347
EEF2K	0.0274883	0.0274883
PRKCD	0.0274759	0.0274759
STK19	-0.0274209	0.0274209
ZNF512B	-0.0273597	0.0273597
CDH1	-0.0271554	0.0271554
TNRC18	0.0270039	0.0270039
SYK	-0.0268017	0.0268017
AKT1	-0.02656	0.02656
PTPN11	-0.0264553	0.0264553
PRCP	0.0263817	0.0263817
CMA1	-0.0263733	0.0263733
MAF	-0.0261666	0.0261666
CHEK1.2	0.0259893	0.0259893
KMT2A	-0.025849	0.025849
PLCG1	0.0254226	0.0254226
TERT	-0.0253178	0.0253178
AKT1 AKT2 AKT3.1	-0.0252023	0.0252023
EIF4E	-0.0249303	0.0249303
DDX5	0.0248925	0.0248925
RAB11A RAB11B	-0.0245659	0.0245659
BCOR	-0.024481	0.024481
MDM2	0.0242933	0.0242933
ESR2	-0.0240902	0.0240902
GAGE2A	-0.0239967	0.0239967
NF1.2	-0.0237647	0.0237647
FOXM1	-0.0236513	0.0236513
WRN	-0.0234923	0.0234923
SLC6A3	0.0234874	0.0234874
PGR	0.0233143	0.0233143
DICER1	-0.0231774	0.0231774
BAX	0.0230235	0.0230235
FAM83D	0.0230162	0.0230162
SMAD3	0.0229553	0.0229553
MAPK9	-0.0229483	0.0229483
BECN1	-0.0225326	0.0225326
SMAD1	-0.0223612	0.0223612
YAP1.2	0.0223458	0.0223458
ATRX.1	0.0221264	0.0221264
NRAS.2	0.0218849	0.0218849
HSPA1A	-0.0215788	0.0215788
DLX6	0.0214456	0.0214456
NDRG1	0.0214299	0.0214299
histological_type-Is-oligodendroglioma	-0.0214026	0.0214026
MET.2	-0.0213548	0.0213548
DDX6	-0.0210091	0.0210091
ZBTB20	0.0209595	0.0209595
19q	0.0208823	0.0208823
TYRP1	0.0207056	0.0207056
KRAS	-0.0206128	0.0206128
ATF7IP2	-0.020354	0.020354
SRC.2	-0.02031	0.02031
KDR.2	0.0202665	0.0202665
TRPV6	0.0200107	0.0200107
SDHA	0.0198932	0.0198932
BCL2	-0.0198318	0.0198318
PTPRK	0.0196662	0.0196662
EIF4G1	-0.0195953	0.0195953
AKT1S1	-0.0195857	0.0195857
SHC1	0.0195488	0.0195488
RPL5.2	0.0195211	0.0195211
BID	0.0194449	0.0194449
TMPRSS6	-0.0190997	0.0190997
NUP98	-0.0189631	0.0189631
CBFA2T3	0.0189134	0.0189134
SOX4	-0.0185778	0.0185778
RICTOR.1	-0.0185718	0.0185718
NAP1L2	0.0182632	0.0182632
SLC35A2	-0.0181375	0.0181375
EEF1A1	0.0177108	0.0177108
RPS6KB1.1	-0.0176681	0.0176681
MAPK1	-0.0176556	0.0176556
histological_type-Is-astrocytoma	-0.0176167	0.0176167
STAG2	0.0175456	0.0175456
4q	-0.0172054	0.0172054
PRKCB	0.0171373	0.0171373
PECAM1	0.0170726	0.0170726
SRC.3	0.0168845	0.0168845
ESR1.1	-0.0167171	0.0167171
MAP2K1.2	-0.0167011	0.0167011
BAD	-0.0165787	0.0165787
SMAD4	-0.0164418	0.0164418
TNFRSF9	-0.016013	0.016013
PARK7	0.015755	0.015755
PEA15.1	-0.0155119	0.0155119
EIF4EBP1.3	-0.0154031	0.0154031
TPX2	0.0152439	0.0152439
TFRC.2	0.0150751	0.0150751
MYT1	0.0148918	0.0148918
LCK	-0.0147835	0.0147835
STAT5A	0.0147685	0.0147685
PAK1	-0.0145121	0.0145121
18q	0.0142939	0.0142939
19p	0.014094	0.014094
CCNE2	-0.0138209	0.0138209
CPEB4	-0.0136732	0.0136732
ECT2L	-0.0136604	0.0136604
TLR6	0.0135908	0.0135908
STK11	-0.0133016	0.0133016
ERBB3.1	-0.0132675	0.0132675
RPS6.1	0.0131273	0.0131273
YBX1.1	-0.0130884	0.0130884
POM121	-0.0130877	0.0130877
ATM	-0.0130003	0.0130003
PCNA	0.0128025	0.0128025
FUBP1	-0.012513	0.012513
ACADS	0.0124056	0.0124056
RASGRF2	-0.0122955	0.0122955
PDK1.2	-0.0122314	0.0122314
MYH11	0.0121563	0.0121563
STMN1	0.0121285	0.0121285
MORN5	0.0119463	0.0119463
RPS6KA1.1	-0.0119426	0.0119426
GSK3A GSK3B.3	0.0117653	0.0117653
GSK3A GSK3B.1	0.0117469	0.0117469
CDKN2A.1	-0.0113888	0.0113888
HSP90AA1	0.0113801	0.0113801
GAPDH	0.0112791	0.0112791
6q	-0.0112597	0.0112597
PRKCA.2	0.0108579	0.0108579
MAP3K12	-0.0108393	0.0108393
ACACA ACACB	-0.0107372	0.0107372
TP53BP1	-0.0104385	0.0104385
RPS6.3	0.010363	0.010363
KIT	-0.0102971	0.0102971
CDK1	0.0102055	0.0102055
KDR.1	-0.00992064	0.00992064
EEF2	0.00986605	0.00986605
TREML2	-0.00973158	0.00973158
CCNB1	-0.00972274	0.00972274
NUP210L	0.00937692	0.00937692
H3F3A	-0.00914363	0.00914363
FASN	0.00904965	0.00904965
MED9	0.00892883	0.00892883
TNFAIP3	0.00881006	0.00881006
CAV1	-0.00877639	0.00877639
CDKN1B.3	-0.00875562	0.00875562
INPP4B	0.00845823	0.00845823
CREBZF	0.00805363	0.00805363
SLC26A3	0.00787376	0.00787376
YWHAB	0.00785593	0.00785593
TCL1A	-0.0076961	0.0076961
ZNF709	-0.00762603	0.00762603
TP53.3	0.00760176	0.00760176
CDK4	0.00740021	0.00740021
PIK3CA.2	0.00718401	0.00718401
9q	-0.00705387	0.00705387
CCNE1.2	-0.00703097	0.00703097
PRKAA1.1	0.00698781	0.00698781
RBM15	-0.00686864	0.00686864
MRE11A	0.00660397	0.00660397
ZDHHC4	0.00644922	0.00644922
AKT1 AKT2 AKT3.2	-0.00636798	0.00636798
KRT15	-0.00636064	0.00636064
KRTAP5-3	0.00627527	0.00627527
ARID2.2	-0.00626531	0.00626531
gender-Is-male	-0.00624325	0.00624325
MTOR.1	-0.00595204	0.00595204
PALB2	0.00571699	0.00571699
ZNF41	0.0056595	0.0056595
ARID2.1	-0.00560533	0.00560533
GRHL3	0.00551695	0.00551695
YWHAE	0.00523565	0.00523565
SEMG1	0.00502993	0.00502993
NRG1	0.00470414	0.00470414
CDKN1B.1	-0.00449485	0.00449485
MS4A1	-0.00425257	0.00425257
ERBB2.1	0.00420372	0.00420372
AKT1 AKT2 AKT3.3	-0.00417405	0.00417405
TFRC.1	0.00417249	0.00417249
BRAF.2	0.00396051	0.00396051
MAP3K1	-0.00379522	0.00379522
EMG1	-0.003505	0.003505
RICTOR.2	0.00336178	0.00336178
TRERF1	0.00335539	0.00335539
TSHR	-0.00295098	0.00295098
PEA15.2	-0.00281813	0.00281813
EGFR.4	0.00278588	0.00278588
ITGA2	-0.00277979	0.00277979
GOLGA5	0.00273898	0.00273898
FANCA	0.00252515	0.00252515
EIF4EBP1.4	0.00252272	0.00252272
FAM126B	0.00245926	0.00245926
HTRA2	0.00231715	0.00231715
MUC17	0.0022742	0.0022742
EPS8L1	-0.00224892	0.00224892
EGFR.3	0.00219967	0.00219967
ASNS	-0.00197631	0.00197631
PRG4	-0.00190579	0.00190579
RAD51	-0.00175688	0.00175688
RPL22	-0.00173252	0.00173252
TRIP11	-0.00172679	0.00172679
PRDX1	-0.0015625	0.0015625
RAD50	-0.0015599	0.0015599
NFKB1	-0.00152161	0.00152161
BCL2L1	0.00151495	0.00151495
RB1.1	-0.00149132	0.00149132
RPS6.2	0.00125428	0.00125428
SERPING1	-0.00122055	0.00122055
INF2	-0.00115905	0.00115905
BIRC2	0.00104341	0.00104341
CDH3	-0.00102813	0.00102813
MAPK1 MAPK3	0.000999697	0.000999697
MACC1	0.000718938	0.000718938
LGALS13	-0.000542956	0.000542956
CHEK2.1	-0.000532782	0.000532782
SRPX	-0.000528212	0.000528212
RPL5.1	-0.000489759	0.000489759
BCL11B	0.000354898	0.000354898
TIGAR	0.00035068	0.00035068
GSK3A GSK3B.2	0.000307727	0.000307727
MX2	-0.000124209	0.000124209
PDHA1	-0.000104709	0.000104709
NOTCH1.1	5.69738e-05	5.69738e-05

## Sheet: GBMLGG Transcrip. Risk Scores
Feature	Risk score	Risk score magnitude
RNF14	0.0244985	0.0244985
EGR4	-0.0239623	0.0239623
CNTN1	-0.0236401	0.0236401
KIF23	-0.0231927	0.0231927
LBR	0.0226126	0.0226126
OSTM1	-0.0224397	0.0224397
EMB	-0.0223565	0.0223565
MTX3	-0.0220617	0.0220617
FOXD4L1	-0.0218671	0.0218671
RAB3A	0.0216656	0.0216656
FBXO32	0.0215619	0.0215619
PIWIL1	0.0214508	0.0214508
TMPRSS2	-0.0213178	0.0213178
IDUA	-0.0210878	0.0210878
NPNT	0.0209541	0.0209541
GOLIM4	-0.0209046	0.0209046
XPNPEP2	-0.0208	0.0208
KRT222	0.0207291	0.0207291
KRTAP2-1	0.0206495	0.0206495
TMEM5	0.0205455	0.0205455
LCE3C	0.0203648	0.0203648
CKB	-0.0202409	0.0202409
ZIC3	-0.0202148	0.0202148
SYF2	-0.0201783	0.0201783
TNIK	0.0201437	0.0201437
CAPNS2	-0.0200865	0.0200865
SCNN1D	-0.0200653	0.0200653
PAPPA2	-0.0200287	0.0200287
HSPA14	0.0199062	0.0199062
FZD7	-0.0198672	0.0198672
EDF1	-0.0198099	0.0198099
MRPL21	0.0198051	0.0198051
CDKN1C	-0.0197551	0.0197551
METTL8	0.019726	0.019726
E2F6	0.0197041	0.0197041
PIAS2	0.0196884	0.0196884
CHID1	-0.0196877	0.0196877
PPM1E	-0.0196809	0.0196809
CACNG2	-0.0196697	0.0196697
NCOA7	0.0196332	0.0196332
ADAMTS1	-0.0196202	0.0196202
ARL14	-0.0196125	0.0196125
HYI	0.0195784	0.0195784
ZNF761	0.0195505	0.0195505
UTP15	0.0194136	0.0194136
DAZL	-0.0192356	0.0192356
SCN3B	0.019221	0.019221
ADAM21	-0.0191192	0.0191192
ZBTB37	0.0191013	0.0191013
GPRC5A	0.0190904	0.0190904
GAS2	0.0190618	0.0190618
IFITM5	-0.0190543	0.0190543
KCNJ1	0.0190381	0.0190381
PLXNB3	0.0189568	0.0189568
GLYATL3	-0.0189352	0.0189352
OR56A5	0.0189196	0.0189196
EXOC6B	-0.0188161	0.0188161
SOCS6	0.0188038	0.0188038
EPN2	-0.0187741	0.0187741
DKK3	0.0187649	0.0187649
SLC6A13	0.0187642	0.0187642
CMPK2	0.0185738	0.0185738
CNKSR3	0.0185712	0.0185712
NDST1	-0.0185708	0.0185708
PARVB	0.0185256	0.0185256
THAP11	-0.0185063	0.0185063
MT1B	0.0184998	0.0184998
SEMA3G	-0.0184244	0.0184244
MAGEB2	-0.0183796	0.0183796
PRPF40B	0.0183731	0.0183731
NHLRC3	0.0183617	0.0183617
IFRD1	0.0183481	0.0183481
POLQ	0.0183396	0.0183396
ASCL1	0.0183366	0.0183366
CXorf56	-0.0182863	0.0182863
NR1H4	0.0182672	0.0182672
DHRSX	0.0182003	0.0182003
CCL1	0.0181748	0.0181748
FBXL8	0.0181625	0.0181625
TP53I11	0.0181602	0.0181602
C6orf52	-0.0181546	0.0181546
CPA6	-0.0181294	0.0181294
AGFG2	0.0181033	0.0181033
KALRN	-0.0180749	0.0180749
DEFB103B	-0.0180056	0.0180056
PAK6	-0.0179974	0.0179974
ADAM33	-0.0179768	0.0179768
RNF220	-0.0179731	0.0179731
TOB1	0.017951	0.017951
ZAR1	0.0178976	0.0178976
ZNF230	0.0178888	0.0178888
MORF4L1	-0.0178804	0.0178804
PRELID2	0.0178561	0.0178561
CD96	-0.0178437	0.0178437
IFI30	0.0178373	0.0178373
ASNA1	0.0178348	0.0178348
TCF25	-0.0178344	0.0178344
CSPG5	0.0177664	0.0177664
SOX13	0.0177566	0.0177566
DCST2	0.0177096	0.0177096
GTPBP10	-0.0177068	0.0177068
WNT7B	0.0176897	0.0176897
NDUFA1	-0.0176534	0.0176534
PIGP	-0.0176204	0.0176204
BRD3	-0.0176162	0.0176162
ERLEC1	-0.0176092	0.0176092
IFITM2	0.0175637	0.0175637
CLDN1	0.0175398	0.0175398
KLRC3	-0.0175377	0.0175377
ZIK1	0.0175211	0.0175211
EPRS	0.0175168	0.0175168
YY1	0.0175142	0.0175142
SKIV2L2	-0.017509	0.017509
KRT5	-0.0174723	0.0174723
CLCN7	0.0174482	0.0174482
ZNF512	0.017446	0.017446
EIF4EBP2	-0.0173541	0.0173541
GPRC5C	-0.0173442	0.0173442
PLP2	-0.0173324	0.0173324
MPP3	0.0173021	0.0173021
MRPS11	-0.0172879	0.0172879
GPR88	-0.0172468	0.0172468
PDCD1	-0.0172384	0.0172384
CCND1	-0.0172369	0.0172369
C2orf81	0.0172367	0.0172367
PGBD1	0.0172248	0.0172248
C7orf31	0.0172135	0.0172135
OVOL1	0.0172128	0.0172128
HYAL3	0.0171795	0.0171795
C10orf113	-0.017176	0.017176
EIF2AK4	0.0171696	0.0171696
NPRL3	0.0171633	0.0171633
GLS	0.017162	0.017162
KCNIP4	0.017144	0.017144
LRRC46	0.0171159	0.0171159
OS9	0.0171046	0.0171046
MYF6	0.0171017	0.0171017
RNASE1	-0.0170687	0.0170687
NDST3	-0.0170398	0.0170398
NDRG4	-0.0170326	0.0170326
TSSK6	-0.0170178	0.0170178
LAS1L	-0.0170088	0.0170088
USP11	-0.0169766	0.0169766
ZPBP2	-0.0169526	0.0169526
SFXN3	0.0169511	0.0169511
S100A7	-0.0169418	0.0169418
SAG	0.0169305	0.0169305
CLCN6	-0.0169066	0.0169066
ARSD	0.0168933	0.0168933
ZNF526	-0.0168893	0.0168893
LETMD1	-0.0168874	0.0168874
CYP2S1	-0.0168717	0.0168717
YKT6	-0.0168579	0.0168579
PCBP2	0.0168511	0.0168511
UFC1	-0.0168459	0.0168459
SEC11C	-0.0168308	0.0168308
CCDC125	0.0167952	0.0167952
DIAPH3	0.0167727	0.0167727
ARID5A	0.0167609	0.0167609
RNF128	0.0167407	0.0167407
RAD18	0.0167122	0.0167122
CNTN3	0.0167028	0.0167028
SLC5A9	0.0167003	0.0167003
KCTD5	-0.0166942	0.0166942
POLDIP2	-0.016683	0.016683
ANKRD22	-0.0166522	0.0166522
RIPK1	0.0166508	0.0166508
KRTAP10-6	-0.0166491	0.0166491
GPX7	0.0166248	0.0166248
RLIM	0.0166239	0.0166239
VWA5B2	-0.0166135	0.0166135
WDSUB1	0.0166105	0.0166105
MTR	0.0165866	0.0165866
FAM105A	-0.0165846	0.0165846
ATXN7L1	0.0165774	0.0165774
CDYL2	0.0165715	0.0165715
PMS2	-0.0165696	0.0165696
TRPM5	0.016554	0.016554
MAGEB1	-0.0165525	0.0165525
FECH	-0.0165483	0.0165483
PHF6	0.0165465	0.0165465
PRKAG1	-0.016545	0.016545
SPATA22	-0.01654	0.01654
CMBL	-0.0165309	0.0165309
PATL1	-0.0165089	0.0165089
PLGLB2	0.0165067	0.0165067
SBDS	0.0165027	0.0165027
ANXA7	-0.016488	0.016488
MAPK8	-0.0164859	0.0164859
GART	-0.0164737	0.0164737
ENOX1	0.0164515	0.0164515
C20orf202	0.0164217	0.0164217
ITGAM	0.0164157	0.0164157
SCAMP4	-0.0164114	0.0164114
ENGASE	-0.016393	0.016393
TAF4	-0.0163916	0.0163916
C17orf49	-0.0163707	0.0163707
RAD23A	-0.0163623	0.0163623
REG3G	-0.0163485	0.0163485
RLN1	0.0163412	0.0163412
PIK3C2B	0.0163376	0.0163376
CXorf40B	-0.0163342	0.0163342
WDR66	0.0163082	0.0163082
GFM1	0.0162507	0.0162507
TNFRSF1A	-0.0162213	0.0162213
CPEB3	0.0162168	0.0162168
BLNK	-0.0162113	0.0162113
ZP2	0.0162085	0.0162085
TOR1AIP2	-0.0162073	0.0162073
RHPN1	0.0161967	0.0161967
FOXRED2	0.016186	0.016186
COCH	-0.0161563	0.0161563
CD38	-0.0161394	0.0161394
OR5M8	-0.0161374	0.0161374
ANKFN1	-0.0161316	0.0161316
DDX5	-0.0161244	0.0161244
SLC16A4	0.0161185	0.0161185
GDPD1	-0.0161109	0.0161109
SNX9	-0.0160937	0.0160937
RBM45	-0.0160936	0.0160936
SH3BP5	0.0160872	0.0160872
SULF2	-0.0160728	0.0160728
OR13D1	-0.0160612	0.0160612
PCSK7	-0.0160565	0.0160565
WDR31	0.0160146	0.0160146
GLP2R	0.0160091	0.0160091
PABPN1	-0.016009	0.016009
SYCE1L	0.0160032	0.0160032
TAAR8	0.015995	0.015995
DYRK1A	-0.0159922	0.0159922
PPP1R3F	0.0159905	0.0159905
SNX1	-0.0159793	0.0159793
MCAM	0.0159793	0.0159793
EIF3H	0.0159646	0.0159646
COL4A5	-0.0159552	0.0159552
RAB12	-0.0159486	0.0159486
PTAR1	-0.0159396	0.0159396
FZD1	-0.0159232	0.0159232
PAK3	0.0159152	0.0159152
SEC63	-0.0158803	0.0158803
OR52W1	0.0158764	0.0158764
ILKAP	-0.0158734	0.0158734
MAML3	-0.0158667	0.0158667
KCNK9	0.01586	0.01586
SRMS	0.0158578	0.0158578
TAF13	-0.0158448	0.0158448
GJA8	-0.015832	0.015832
ANKMY2	0.0158145	0.0158145
FAM109A	0.0158127	0.0158127
CTDSPL	-0.0157849	0.0157849
ELAC1	0.0157648	0.0157648
SLC27A5	0.0157624	0.0157624
GPR85	-0.0157441	0.0157441
GOLGA6L9	0.0157389	0.0157389
TCP10	0.0157248	0.0157248
RCAN3	0.0157158	0.0157158
AK7	0.0157144	0.0157144
BTRC	0.0157112	0.0157112
TMEM156	0.0157104	0.0157104
ZNF474	0.0157061	0.0157061
CDAN1	-0.0157044	0.0157044
SLC25A38	0.0157023	0.0157023
TMED10	-0.0157005	0.0157005
ZNF853	-0.0156977	0.0156977
KIF13A	-0.0156791	0.0156791
ACTL6A	0.0156758	0.0156758
RASSF4	0.0156642	0.0156642
RANBP10	0.0156628	0.0156628
OR4D2	0.01566	0.01566
BNIP3	-0.0156316	0.0156316
IGBP1	0.0156267	0.0156267
ACTRT1	0.0156253	0.0156253
CCDC17	0.0156238	0.0156238
THRSP	-0.0156031	0.0156031
TM6SF2	-0.0155736	0.0155736
TMEM63B	0.0155687	0.0155687
SLITRK3	0.0155498	0.0155498
TRIM46	-0.0155399	0.0155399
LGI1	-0.0155323	0.0155323
MFSD6	0.0155218	0.0155218
CABLES2	-0.0155106	0.0155106
COX6B2	0.0154842	0.0154842
PREB	0.0154748	0.0154748
SYNRG	0.0154623	0.0154623
SS18L1	-0.0154566	0.0154566
ALKBH7	0.0154548	0.0154548
EMX1	0.0154425	0.0154425
CLVS2	0.015436	0.015436
SATB1	-0.0154234	0.0154234
TTC28	-0.0154193	0.0154193
CCDC15	-0.0154075	0.0154075
ADAMTS5	-0.015396	0.015396
EXOSC8	-0.0153847	0.0153847
EOMES	0.0153761	0.0153761
HPS5	0.0153734	0.0153734
ANKRD13B	-0.0153582	0.0153582
POU6F2	0.0153433	0.0153433
UNC50	0.0153229	0.0153229
TULP3	-0.0153081	0.0153081
DPYD	-0.0152944	0.0152944
AFAP1L2	0.0152909	0.0152909
SLC24A1	0.0152907	0.0152907
SLC46A3	-0.0152904	0.0152904
ATL2	0.0152869	0.0152869
DUPD1	-0.0152769	0.0152769
AXIN2	-0.0152761	0.0152761
BOLA2	0.0152629	0.0152629
CFI	0.0152507	0.0152507
SLC7A5	-0.0152307	0.0152307
SLC30A5	-0.0152283	0.0152283
PATL2	-0.0152137	0.0152137
GRM5	0.0151903	0.0151903
TIGIT	-0.0151864	0.0151864
STARD13	-0.0151683	0.0151683
FASTKD1	0.0151609	0.0151609
TEKT4	-0.0151557	0.0151557
MB	0.0151556	0.0151556
BIN3	0.0151553	0.0151553
HSPA13	0.0151461	0.0151461
LCK	0.0151417	0.0151417
CD226	-0.0151398	0.0151398
F2RL3	-0.0151322	0.0151322
HHIPL2	-0.0151264	0.0151264
HDAC11	0.0151162	0.0151162
ZIC5	-0.0151007	0.0151007
PRLHR	-0.0150959	0.0150959
RNF17	-0.0150916	0.0150916
GAB2	0.0150825	0.0150825
ALDH1L1	0.0150818	0.0150818
GCM2	-0.0150767	0.0150767
ZIC1	-0.0150659	0.0150659
PNLDC1	-0.0150477	0.0150477
SOST	0.0150446	0.0150446
DNAJB4	0.0150405	0.0150405
ZSCAN29	-0.0150115	0.0150115
OR1L1	0.0150107	0.0150107
ISCA1	-0.0150097	0.0150097
TBC1D21	-0.0150064	0.0150064
PRLR	-0.0149833	0.0149833
HEXB	0.0149785	0.0149785
EBP	-0.0149601	0.0149601
SPIN2A	0.0149532	0.0149532
ZNF346	0.0149509	0.0149509
LILRB2	0.0149498	0.0149498
SLC16A9	-0.014949	0.014949
ZNF830	-0.0149408	0.0149408
BAZ1B	0.0149388	0.0149388
ARHGEF35	0.0149303	0.0149303
FGFRL1	0.0149287	0.0149287
ASPG	-0.0149221	0.0149221
NDP	0.0149079	0.0149079
POLR2B	-0.0149073	0.0149073
DAP3	-0.0149063	0.0149063
ACADL	-0.0149031	0.0149031
CDRT1	0.0148933	0.0148933
SFTA2	0.0148933	0.0148933
STMN2	0.0148891	0.0148891
HIST1H2AD	0.0148821	0.0148821
CHST6	-0.014867	0.014867
CHN2	0.0148665	0.0148665
CPEB2	0.0148612	0.0148612
FPR2	0.0148609	0.0148609
DDX56	-0.0148494	0.0148494
MMP19	-0.0148477	0.0148477
CCR6	0.014844	0.014844
PCTP	-0.0148373	0.0148373
HCST	-0.0148326	0.0148326
KCNT2	-0.0148304	0.0148304
2017-03-10	0.0148272	0.0148272
DDX10	0.0148261	0.0148261
CCDC106	-0.0148242	0.0148242
FAM189B	-0.0148231	0.0148231
GPX3	-0.0148163	0.0148163
C1orf111	-0.0148143	0.0148143
MIP	0.0148062	0.0148062
SRRD	0.0147996	0.0147996
HEG1	-0.0147907	0.0147907
ARF5	-0.0147888	0.0147888
THBS2	-0.0147859	0.0147859
ZNF506	0.0147691	0.0147691
DHRS12	-0.0147629	0.0147629
C3orf14	0.014759	0.014759
KANK1	-0.0147574	0.0147574
LDHC	-0.0147538	0.0147538
RNF183	0.0147537	0.0147537
CASP3	0.0147513	0.0147513
REG3A	-0.0147478	0.0147478
DLG1	-0.0147321	0.0147321
NUMB	0.0147298	0.0147298
NDUFB9	0.0147253	0.0147253
CLDN14	-0.0147123	0.0147123
LINGO3	-0.0147013	0.0147013
ARSJ	0.0147013	0.0147013
ANKRD2	0.0147008	0.0147008
POR	0.0146912	0.0146912
PRKACB	-0.0146906	0.0146906
TWIST2	0.0146837	0.0146837
JAM3	0.0146751	0.0146751
LRRN1	-0.0146635	0.0146635
IVNS1ABP	-0.0146622	0.0146622
KRT28	0.014648	0.014648
COX7A2L	-0.0146447	0.0146447
SLC12A8	0.014637	0.014637
PLSCR5	-0.0146297	0.0146297
DSCAML1	-0.0146272	0.0146272
BEX4	0.0145979	0.0145979
MAPKAPK3	0.0145844	0.0145844
MUC17	0.0145731	0.0145731
TRIM72	0.0145648	0.0145648
ODF3L2	-0.0145566	0.0145566
MAFG	0.0145545	0.0145545
ITSN1	0.0145499	0.0145499
SLC1A7	-0.0145379	0.0145379
DYX1C1	0.0145362	0.0145362
UXS1	-0.0145297	0.0145297
CDKL5	0.0145162	0.0145162
MAGEB3	-0.0145114	0.0145114
NRG2	0.0145113	0.0145113
ARAP3	0.0145037	0.0145037
PTCD2	-0.0144927	0.0144927
STAC3	0.0144888	0.0144888
IQCH	0.0144821	0.0144821
SLC22A5	0.014479	0.014479
MAP3K13	-0.0144755	0.0144755
CAPRIN1	0.0144706	0.0144706
POLE	0.0144627	0.0144627
CHST1	-0.01446	0.01446
CD14	-0.0144488	0.0144488
PKP1	0.0144451	0.0144451
SCMH1	0.0144384	0.0144384
GTF3C5	0.0144362	0.0144362
SBNO1	-0.0144354	0.0144354
RAB28	0.0144288	0.0144288
SUV39H1	0.0144229	0.0144229
GOPC	-0.0144208	0.0144208
SLC6A20	0.014415	0.014415
UTP3	-0.0144103	0.0144103
LPIN2	0.0144009	0.0144009
OLR1	-0.0143928	0.0143928
GPR35	-0.0143901	0.0143901
LIN37	0.0143671	0.0143671
RPS6	0.0143589	0.0143589
LHFPL3	0.0143559	0.0143559
NET1	-0.0143526	0.0143526
CDK4	0.0143494	0.0143494
ZNHIT2	-0.0143391	0.0143391
ARL3	0.0143301	0.0143301
CECR6	-0.0143301	0.0143301
ZNF492	-0.0143293	0.0143293
2017-03-09	0.0143278	0.0143278
ZNF562	0.0143141	0.0143141
LSM10	-0.0143112	0.0143112
IGFBP5	0.014309	0.014309
TCP1	-0.0143054	0.0143054
ISPD	-0.0143018	0.0143018
CELSR1	-0.0142975	0.0142975
MT1E	0.0142944	0.0142944
SAP30L	-0.0142826	0.0142826
CLEC9A	0.0142792	0.0142792
RYK	-0.0142744	0.0142744
FAM109B	-0.014274	0.014274
KCNJ4	0.0142724	0.0142724
OLFML2B	-0.0142637	0.0142637
CLCNKA	-0.0142548	0.0142548
YWHAG	0.0142493	0.0142493
TCP11L2	-0.0142321	0.0142321
MCM4	-0.0142288	0.0142288
RCOR3	0.0142246	0.0142246
DUS4L	0.0142162	0.0142162
PHF3	0.0142077	0.0142077
RRM1	-0.0142052	0.0142052
DDR2	-0.0142007	0.0142007
SETD6	0.0141993	0.0141993
KRT79	0.0141954	0.0141954
CNPY2	0.0141866	0.0141866
HIST4H4	0.014185	0.014185
CDH24	0.0141774	0.0141774
FAR1	-0.0141602	0.0141602
SLC2A12	0.0141597	0.0141597
HHLA3	-0.0141386	0.0141386
TFF3	0.0141274	0.0141274
ICAM3	0.0141118	0.0141118
DDX6	-0.0141074	0.0141074
NFE2L2	0.0141039	0.0141039
ZNF695	-0.0140973	0.0140973
TOR2A	-0.0140756	0.0140756
CRY2	0.0140639	0.0140639
CTH	-0.0140585	0.0140585
RNF150	0.0140566	0.0140566
ITLN2	-0.0140495	0.0140495
ACTL7A	0.0140488	0.0140488
NAP1L3	0.0140466	0.0140466
EVX1	-0.0140466	0.0140466
UBN1	-0.0140397	0.0140397
RAB42	0.0140375	0.0140375
ZFPL1	0.0140359	0.0140359
PRDX3	0.0140325	0.0140325
IL17REL	-0.0140325	0.0140325
ASPHD2	0.0140264	0.0140264
GHITM	0.0140214	0.0140214
FBXO33	0.0140158	0.0140158
C2orf80	0.014007	0.014007
INSIG1	-0.0140065	0.0140065
ZNF507	0.0140036	0.0140036
ALB	0.0140025	0.0140025
SP1	-0.0140014	0.0140014
TET2	-0.0139867	0.0139867
CHRNA3	0.0139847	0.0139847
SRP19	-0.0139808	0.0139808
SGCE	-0.0139807	0.0139807
FGD3	-0.013978	0.013978
TRMT11	-0.0139739	0.0139739
ALOX5AP	0.0139659	0.0139659
TTC9B	0.0139632	0.0139632
UBE2Q1	-0.0139584	0.0139584
MRGPRX3	-0.0139575	0.0139575
TULP1	-0.0139537	0.0139537
STUB1	0.0139438	0.0139438
ABCG8	-0.0139357	0.0139357
GTF2F2	0.0139311	0.0139311
CENPBD1	-0.0139274	0.0139274
VMAC	0.0139181	0.0139181
TTYH2	0.013903	0.013903
FGF10	0.0138861	0.0138861
CELSR3	-0.0138856	0.0138856
ANXA6	-0.0138799	0.0138799
DCUN1D3	0.0138691	0.0138691
HRH4	0.0138489	0.0138489
RUNX3	-0.013848	0.013848
ZNF251	-0.0138444	0.0138444
IL33	0.0138429	0.0138429
ZNF24	0.0138394	0.0138394
GAPT	0.0138374	0.0138374
ZNF543	-0.0138314	0.0138314
DMWD	0.0138304	0.0138304
UGT3A1	0.0138258	0.0138258
PARVA	0.013823	0.013823
RAB5A	0.0138209	0.0138209
CPT1A	0.0138155	0.0138155
FAM127A	-0.0138026	0.0138026
HLA-A	-0.0137908	0.0137908
PPP1R3G	0.0137814	0.0137814
STK24	0.0137738	0.0137738
PPP1R12B	-0.0137738	0.0137738
SLC29A2	-0.0137712	0.0137712
ANKRD20A4	0.0137705	0.0137705
HECTD2	0.0137657	0.0137657
GMFG	0.0137526	0.0137526
BRMS1	0.0137523	0.0137523
SHPK	0.0137495	0.0137495
CHI3L1	0.0137386	0.0137386
JRKL	-0.0137353	0.0137353
GRAPL	-0.0137331	0.0137331
ATPAF2	0.0137128	0.0137128
TMSB15A	-0.013712	0.013712
APOL4	-0.0137099	0.0137099
MYO15A	0.0136961	0.0136961
DSG1	0.0136947	0.0136947
ILF2	0.0136933	0.0136933
IRF2BP2	-0.0136925	0.0136925
RSPO4	0.0136858	0.0136858
POLR2H	-0.0136845	0.0136845
PRPF6	-0.0136823	0.0136823
TMEM176B	0.0136819	0.0136819
SPRN	-0.0136729	0.0136729
NRAP	0.0136705	0.0136705
SNRNP200	0.013662	0.013662
RAP1GAP	-0.0136611	0.0136611
CCDC157	-0.0136592	0.0136592
NOXA1	-0.013659	0.013659
SLC9A6	-0.013655	0.013655
CMIP	0.0136525	0.0136525
KLHL3	-0.0136474	0.0136474
RNF219	0.0136433	0.0136433
PLD4	0.0136395	0.0136395
OR4D1	-0.0136384	0.0136384
KEL	0.0136382	0.0136382
PKDREJ	-0.0136349	0.0136349
FHOD1	-0.0136336	0.0136336
ANKS1A	-0.0136308	0.0136308
PCSK6	-0.0136068	0.0136068
KRTAP4-2	-0.0136068	0.0136068
ARL17B	0.013604	0.013604
ARIH1	0.0136011	0.0136011
XPO6	-0.013601	0.013601
C12orf75	0.0135995	0.0135995
KPNA7	0.0135966	0.0135966
SPINK1	0.0135957	0.0135957
ZRANB3	-0.013589	0.013589
LRIG1	-0.0135866	0.0135866
TMEM151B	-0.0135798	0.0135798
PCK1	0.0135776	0.0135776
IL12B	-0.0135734	0.0135734
MESP2	-0.0135723	0.0135723
TGM7	0.0135683	0.0135683
TMC6	0.0135672	0.0135672
CEBPZ	-0.0135528	0.0135528
SPSB4	-0.0135465	0.0135465
STK38	0.0135435	0.0135435
SLC25A24	0.0135378	0.0135378
CYP1A1	-0.0135371	0.0135371
FRMD8	-0.0135362	0.0135362
GPR17	0.0135354	0.0135354
FLRT3	0.013535	0.013535
WDR64	0.0135295	0.0135295
CREB1	0.0135178	0.0135178
SHANK3	0.0135143	0.0135143
PXDNL	0.0135066	0.0135066
KCNMB1	-0.0135043	0.0135043
FKBP10	0.0135035	0.0135035
SWAP70	-0.0135034	0.0135034
MAFB	-0.0134998	0.0134998
JMJD6	-0.0134978	0.0134978
TMPRSS4	0.0134952	0.0134952
MYBL2	0.0134903	0.0134903
OR6T1	-0.0134867	0.0134867
2017-09-12	-0.0134769	0.0134769
RPAP3	0.0134689	0.0134689
TNFRSF8	-0.0134626	0.0134626
CELA3A	-0.0134526	0.0134526
INHBE	0.0134524	0.0134524
PPIE	0.013452	0.013452
IER5L	0.0134504	0.0134504
TBCA	0.0134488	0.0134488
HIST3H3	-0.0134477	0.0134477
MRVI1	-0.0134457	0.0134457
NPAT	-0.0134425	0.0134425
ZNF223	-0.0134397	0.0134397
CTAGE1	-0.0134394	0.0134394
RNF6	-0.0134379	0.0134379
DCTN6	-0.0134376	0.0134376
RAB11FIP2	0.0134307	0.0134307
DNAJB14	0.013426	0.013426
MINK1	-0.0134241	0.0134241
ZNF479	0.0134203	0.0134203
NLRP2	-0.0134198	0.0134198
KIAA0040	-0.013409	0.013409
C5AR1	-0.0134013	0.0134013
TMEM125	-0.0133991	0.0133991
CCDC82	0.0133945	0.0133945
DNAJB11	-0.013369	0.013369
FABP12	0.013368	0.013368
LARP1	-0.0133611	0.0133611
KIF12	0.013359	0.013359
ZNF665	-0.0133524	0.0133524
ZNF286B	-0.0133503	0.0133503
PRODH2	-0.0133458	0.0133458
OR5B21	0.0133439	0.0133439
SENP8	0.0133399	0.0133399
RND3	0.0133346	0.0133346
DLGAP3	-0.0133171	0.0133171
PLSCR4	0.0133052	0.0133052
SVIL	-0.0132998	0.0132998
RBM33	0.0132986	0.0132986
STH	0.0132965	0.0132965
TNRC6A	-0.0132947	0.0132947
ZNF770	-0.013294	0.013294
S1PR3	-0.0132915	0.0132915
HBS1L	0.0132862	0.0132862
LENG8	-0.0132848	0.0132848
MIIP	0.0132767	0.0132767
CCDC88B	-0.0132708	0.0132708
RBL1	0.0132558	0.0132558
REL	0.0132554	0.0132554
TAS2R40	-0.0132519	0.0132519
GLI3	-0.0132495	0.0132495
KIF21B	-0.0132477	0.0132477
NOS2	-0.0132414	0.0132414
GCH1	0.0132365	0.0132365
USH1G	-0.013236	0.013236
PWP1	-0.0132351	0.0132351
FAM127C	0.0132232	0.0132232
FAM150A	0.0132193	0.0132193
HMSD	0.013219	0.013219
RYR1	0.0132128	0.0132128
PNPLA3	-0.0132115	0.0132115
ZNF311	0.0131992	0.0131992
C9orf47	-0.0131983	0.0131983
FAM175B	-0.013194	0.013194
KRT36	0.0131889	0.0131889
TFE3	0.013178	0.013178
LY6H	-0.0131721	0.0131721
LMAN1L	-0.0131656	0.0131656
KLHL14	-0.013164	0.013164
CCDC27	-0.0131639	0.0131639
CRLF3	-0.013159	0.013159
DBT	-0.013152	0.013152
C6orf222	-0.013144	0.013144
LRSAM1	-0.013141	0.013141
ZNF781	0.0131298	0.0131298
PGA3	0.0131255	0.0131255
KLK7	-0.0131182	0.0131182
CDY2B	-0.0131011	0.0131011
TSPAN18	0.013099	0.013099
SLCO1B1	0.013097	0.013097
CRYBA4	-0.0130918	0.0130918
ZNF771	0.0130914	0.0130914
SEC22B	0.0130913	0.0130913
TMED7	0.0130892	0.0130892
BIRC7	0.0130884	0.0130884
TMEM91	0.0130875	0.0130875
CHAF1A	-0.0130608	0.0130608
ZNF597	0.0130577	0.0130577
CPNE4	0.0130529	0.0130529
C4orf22	0.013052	0.013052
BPHL	0.0130495	0.0130495
TBC1D10C	0.0130418	0.0130418
CROT	0.0130398	0.0130398
KLHL20	-0.0130349	0.0130349
DTWD1	0.0130336	0.0130336
ZNF274	-0.0130318	0.0130318
SLC26A2	-0.013026	0.013026
PPP1R13B	0.0130236	0.0130236
ALDH5A1	-0.0130174	0.0130174
OR52E2	0.0130169	0.0130169
OR1D4	-0.013013	0.013013
TCTN3	-0.0130125	0.0130125
C11orf52	-0.0130103	0.0130103
IFNA10	0.0130093	0.0130093
HLA-DMA	-0.0130086	0.0130086
ANKRD16	0.0130023	0.0130023
ZNF286A	0.0129978	0.0129978
GPR148	0.0129918	0.0129918
CORO1A	0.0129879	0.0129879
DAZAP1	-0.0129876	0.0129876
GSG1L	0.0129768	0.0129768
DBN1	-0.0129762	0.0129762
CD200R1	-0.0129679	0.0129679
HES4	-0.0129677	0.0129677
ERAP1	-0.0129627	0.0129627
KIF15	0.0129625	0.0129625
MPPED2	0.0129601	0.0129601
PAICS	-0.0129571	0.0129571
C18orf8	-0.0129532	0.0129532
NOL7	0.0129516	0.0129516
IMPA1	0.0129487	0.0129487
ARVCF	-0.012947	0.012947
RPRML	0.0129454	0.0129454
DPP3	0.0129409	0.0129409
OSGIN1	0.012933	0.012933
GTSE1	0.0129327	0.0129327
CDC37L1	0.0129323	0.0129323
FAM46D	0.0129293	0.0129293
TMEM50A	0.0129284	0.0129284
ZNF148	0.0129255	0.0129255
HSD17B12	0.0129226	0.0129226
KSR1	0.0129224	0.0129224
TMPRSS11A	0.012922	0.012922
RWDD1	0.0129131	0.0129131
PKLR	-0.012912	0.012912
BBS1	0.012911	0.012911
ZFP91	-0.0129086	0.0129086
ZBTB17	-0.0129015	0.0129015
C3orf52	-0.0128864	0.0128864
SLC4A9	-0.0128839	0.0128839
ABCF1	0.0128839	0.0128839
SERPINB13	-0.0128827	0.0128827
GTF2A1L	-0.012876	0.012876
SGMS2	-0.0128755	0.0128755
PAN3	0.0128683	0.0128683
KRT25	-0.0128683	0.0128683
TDRD6	-0.0128669	0.0128669
UBE2O	-0.0128655	0.0128655
SLC12A6	-0.0128654	0.0128654
ZNF441	0.0128616	0.0128616
SLC22A18AS	0.0128583	0.0128583
LZTS2	-0.0128437	0.0128437
SYT15	-0.0128432	0.0128432
GJB1	-0.0128371	0.0128371
C1orf112	0.0128345	0.0128345
FAM65B	0.012834	0.012834
MBOAT2	-0.0128334	0.0128334
CCDC115	0.0128288	0.0128288
FAU	-0.0128215	0.0128215
CD300LB	0.0128214	0.0128214
TMEM70	-0.012814	0.012814
TPP1	0.0128139	0.0128139
FCER2	0.0128129	0.0128129
PLA2G2F	-0.0128113	0.0128113
SNX16	-0.0128105	0.0128105
BSG	-0.0128027	0.0128027
TCTE1	-0.0128002	0.0128002
CLEC18A	0.0127913	0.0127913
KRTAP11-1	-0.0127867	0.0127867
WDR72	0.0127805	0.0127805
TIMM8B	-0.0127762	0.0127762
OR2AG1	0.0127753	0.0127753
NOS3	0.0127732	0.0127732
OGFR	0.0127593	0.0127593
SECISBP2L	-0.0127546	0.0127546
SAMD4A	-0.0127519	0.0127519
IDO1	0.0127479	0.0127479
ATG7	0.0127437	0.0127437
IL2RA	-0.0127436	0.0127436
CEPT1	-0.012742	0.012742
NXF3	0.0127397	0.0127397
MRPS17	-0.0127381	0.0127381
PCMTD2	-0.0127361	0.0127361
UNG	0.0127297	0.0127297
EIF2AK1	-0.0127285	0.0127285
BAZ1A	-0.0127251	0.0127251
NOC4L	-0.0127236	0.0127236
SLC12A3	0.0127228	0.0127228
C1orf198	-0.0127191	0.0127191
CD160	0.0127121	0.0127121
BTNL8	-0.0127106	0.0127106
C18orf54	0.0127099	0.0127099
STOML3	0.0127049	0.0127049
FNBP4	-0.012701	0.012701
FBXO36	0.0126998	0.0126998
BCL2L2	0.0126969	0.0126969
RHOT2	-0.0126951	0.0126951
STEAP2	0.0126899	0.0126899
ANKRD13C	-0.0126848	0.0126848
TRPC5	0.0126842	0.0126842
COL9A3	0.0126831	0.0126831
BRF2	0.0126797	0.0126797
CFHR3	0.0126742	0.0126742
HOXC5	0.0126727	0.0126727
DAPL1	-0.0126627	0.0126627
LRP3	-0.0126593	0.0126593
GJC3	0.0126571	0.0126571
RPUSD2	-0.0126539	0.0126539
TSPY1	0.0126501	0.0126501
MRPS12	0.0126432	0.0126432
SLC37A4	-0.0126412	0.0126412
SCGB1A1	0.0126355	0.0126355
HARS2	-0.0126347	0.0126347
PFKL	0.012632	0.012632
RANGAP1	0.0126271	0.0126271
SLC10A2	0.0126191	0.0126191
C19orf52	0.0126145	0.0126145
WDFY2	0.0126134	0.0126134
THEM5	0.012612	0.012612
FA2H	0.0126096	0.0126096
OC90	0.0126072	0.0126072
KLHL17	-0.0126062	0.0126062
LRRC37A3	-0.0126051	0.0126051
DNAJC18	-0.0126029	0.0126029
ZNF446	-0.0125912	0.0125912
E4F1	-0.0125787	0.0125787
SLC12A7	0.0125785	0.0125785
CCDC70	-0.0125617	0.0125617
CNTN2	0.0125607	0.0125607
HIST2H2AC	-0.0125558	0.0125558
AQP11	0.0125532	0.0125532
PROCA1	0.0125531	0.0125531
PRICKLE3	-0.0125518	0.0125518
LHX8	-0.012551	0.012551
ABHD14A	-0.0125455	0.0125455
TPPP	-0.0125358	0.0125358
ASB4	0.012526	0.012526
KDELR2	-0.0125223	0.0125223
OLA1	-0.0125218	0.0125218
BLOC1S1	0.0125205	0.0125205
ANAPC7	0.0125191	0.0125191
CPB2	0.0125191	0.0125191
OPA1	-0.0125138	0.0125138
LCE2D	-0.0125086	0.0125086
MFSD5	-0.0125058	0.0125058
RIOK2	-0.0125052	0.0125052
ANKRD12	-0.0125051	0.0125051
RGS13	-0.0125001	0.0125001
FZR1	-0.012498	0.012498
TAF11	0.0124974	0.0124974
PYHIN1	-0.0124942	0.0124942
LIF	-0.0124937	0.0124937
CSRP2	-0.0124863	0.0124863
EFCAB1	0.0124829	0.0124829
GNB2	0.012481	0.012481
ITGAD	-0.0124791	0.0124791
RALGAPA1	0.0124672	0.0124672
MOSPD3	-0.0124664	0.0124664
ZP1	-0.0124633	0.0124633
C1QL3	0.0124593	0.0124593
PLCD1	0.0124572	0.0124572
CEP72	0.0124529	0.0124529
DGAT1	-0.012452	0.012452
IGFL4	0.0124519	0.0124519
TTR	-0.0124468	0.0124468
PRAMEF1	0.0124446	0.0124446
PNLIPRP2	0.0124445	0.0124445
MMP21	0.0124381	0.0124381
CXCL16	-0.0124352	0.0124352
CARD18	0.0124337	0.0124337
KLHL22	-0.0124321	0.0124321
ESPL1	0.0124283	0.0124283
PRPF39	0.0124282	0.0124282
TOMM40L	0.0124275	0.0124275
KBTBD7	-0.0124256	0.0124256
SPDYC	-0.012425	0.012425
EML1	0.0124238	0.0124238
SPATA20	-0.0124209	0.0124209
PIP4K2C	0.0124191	0.0124191
CAPN13	0.0124152	0.0124152
NUDT14	0.01241	0.01241
MRPL24	0.0124061	0.0124061
FGF21	-0.0124041	0.0124041
ELF2	0.012404	0.012404
RGPD5	0.0123998	0.0123998
VKORC1L1	0.0123979	0.0123979
EFHB	-0.0123939	0.0123939
CCDC122	0.0123933	0.0123933
LAMB4	0.0123866	0.0123866
SST	-0.0123785	0.0123785
C2	-0.0123697	0.0123697
TECPR2	-0.0123666	0.0123666
APLP2	0.0123636	0.0123636
MYL6B	0.0123589	0.0123589
ENPEP	0.0123551	0.0123551
JARID2	-0.012353	0.012353
MEPCE	0.0123481	0.0123481
MEOX1	0.0123464	0.0123464
GCKR	0.0123384	0.0123384
SPINK6	0.0123381	0.0123381
WDR76	0.0123322	0.0123322
EEFSEC	-0.012331	0.012331
AVPR1B	-0.012331	0.012331
RAPH1	-0.0123294	0.0123294
ATP5O	-0.0123286	0.0123286
NTN4	-0.012328	0.012328
DLGAP4	-0.0123276	0.0123276
OR52R1	-0.0123268	0.0123268
HIST1H4K	0.0123257	0.0123257
STARD5	-0.0123241	0.0123241
INTS9	0.0123208	0.0123208
ASTN2	0.0123166	0.0123166
ZBTB3	-0.0123143	0.0123143
DLK1	-0.0123082	0.0123082
FHIT	0.0123065	0.0123065
RPRD2	-0.0123044	0.0123044
TARDBP	-0.0122997	0.0122997
MMP28	-0.0122894	0.0122894
CCDC85B	-0.0122889	0.0122889
DVL2	-0.0122875	0.0122875
KLHL36	0.0122869	0.0122869
TAS2R13	-0.0122865	0.0122865
POMT1	-0.0122863	0.0122863
ZNF92	0.012274	0.012274
PPID	-0.0122729	0.0122729
C1QTNF1	-0.0122728	0.0122728
PHLPP2	0.0122711	0.0122711
AQP1	0.0122689	0.0122689
TOLLIP	0.0122565	0.0122565
IPO11	0.0122557	0.0122557
ZNF501	-0.012255	0.012255
SETD7	0.0122509	0.0122509
GPRIN3	-0.0122485	0.0122485
SMARCA4	0.012248	0.012248
MRGPRF	-0.0122462	0.0122462
TMC5	0.0122411	0.0122411
TFDP1	-0.0122403	0.0122403
MRPL22	-0.0122343	0.0122343
ZCCHC24	0.012233	0.012233
CDK11B	0.0122254	0.0122254
CHST4	0.0122131	0.0122131
VTI1B	-0.0122098	0.0122098
CNOT4	0.0122076	0.0122076
B4GALT4	0.0122072	0.0122072
WFDC2	-0.0122065	0.0122065
LYRM1	-0.012199	0.012199
TEF	-0.0121945	0.0121945
ATP6AP1	0.0121932	0.0121932
DDN	0.0121847	0.0121847
TAS2R4	0.0121834	0.0121834
COX7A1	0.0121828	0.0121828
PAX2	0.012174	0.012174
NUTF2	0.0121649	0.0121649
SPTA1	0.0121642	0.0121642
SLC22A3	0.0121614	0.0121614
CREB3L3	0.0121614	0.0121614
BANP	-0.0121596	0.0121596
SMOX	0.0121545	0.0121545
GFRA3	-0.0121532	0.0121532
DDX41	-0.0121521	0.0121521
PITX2	-0.0121482	0.0121482
CRLS1	0.0121437	0.0121437
RGS1	-0.0121422	0.0121422
WHAMM	-0.0121419	0.0121419
ASIP	0.0121391	0.0121391
SPEF1	0.0121339	0.0121339
C9orf152	0.0121323	0.0121323
NLRP14	-0.0121298	0.0121298
MTNR1A	0.0121272	0.0121272
CNOT6L	-0.0121245	0.0121245
CALCOCO1	0.012115	0.012115
FGD1	-0.0121135	0.0121135
SPEF2	-0.0121118	0.0121118
TYRP1	-0.0121085	0.0121085
RHBDD1	-0.012107	0.012107
VPS16	0.0121048	0.0121048
SPTBN1	-0.0121048	0.0121048
AP2A1	0.0121041	0.0121041
NLRC3	0.0121006	0.0121006
CACNA1B	-0.0120982	0.0120982
METTL6	0.0120967	0.0120967
TTLL6	0.0120882	0.0120882
FAM50B	-0.0120838	0.0120838
MAST2	-0.012081	0.012081
GLTSCR2	0.0120778	0.0120778
RPN1	-0.0120702	0.0120702
RASA1	0.0120643	0.0120643
H2AFY	0.0120642	0.0120642
IRF9	-0.0120619	0.0120619
STXBP6	-0.0120605	0.0120605
ZNF423	0.0120545	0.0120545
DNAL1	-0.0120515	0.0120515
SPPL2A	0.012049	0.012049
ADAM28	0.0120465	0.0120465
ZDHHC3	-0.0120421	0.0120421
PARP8	-0.0120365	0.0120365
LEFTY1	-0.0120364	0.0120364
UBE2T	0.0120361	0.0120361
ADAMTSL1	0.0120291	0.0120291
FAM111B	-0.0120277	0.0120277
GADD45B	0.0120276	0.0120276
FOLR3	0.0120244	0.0120244
MYO5A	0.0120244	0.0120244
ATP5C1	0.0120213	0.0120213
OR2M4	-0.0120186	0.0120186
EMILIN2	0.0120176	0.0120176
CECR2	0.0120141	0.0120141
SLC8A3	0.0120018	0.0120018
PLAT	-0.0119979	0.0119979
GAS1	0.0119922	0.0119922
RWDD3	-0.0119908	0.0119908
MYH9	-0.0119858	0.0119858
PIWIL4	0.0119819	0.0119819
KIAA1644	-0.0119812	0.0119812
MYH6	-0.0119796	0.0119796
TNFRSF10A	-0.0119769	0.0119769
HNRNPUL1	-0.0119749	0.0119749
STAB1	-0.0119736	0.0119736
HTR1A	-0.0119716	0.0119716
ZNF713	-0.0119709	0.0119709
MAGEB16	-0.011953	0.011953
HTRA3	0.0119482	0.0119482
TAOK2	0.0119419	0.0119419
ERICH1	-0.0119397	0.0119397
VGLL3	-0.0119389	0.0119389
NAGS	0.0119354	0.0119354
GDF2	-0.0119353	0.0119353
MIA	0.0119288	0.0119288
SAA2	0.0119283	0.0119283
RALA	0.0119259	0.0119259
LRRC57	0.0119205	0.0119205
PTPDC1	0.011918	0.011918
OLFM1	0.0119164	0.0119164
BRCC3	0.0119137	0.0119137
KREMEN1	0.011912	0.011912
MKL1	0.0119059	0.0119059
ANKK1	-0.0119047	0.0119047
SLFN12	0.0119038	0.0119038
MCFD2	0.0118968	0.0118968
LMOD3	0.0118955	0.0118955
RFXANK	0.0118948	0.0118948
ST3GAL5	0.011892	0.011892
SULT1A3	0.0118919	0.0118919
EPT1	-0.0118877	0.0118877
NIPSNAP1	0.0118857	0.0118857
DPEP3	0.011885	0.011885
MBD3L5	0.0118822	0.0118822
DHX37	0.0118815	0.0118815
NEURL1B	0.011881	0.011881
ZBTB34	0.0118788	0.0118788
FGD5	0.0118693	0.0118693
LPIN1	-0.0118615	0.0118615
SMARCAD1	-0.0118608	0.0118608
SNX22	0.0118568	0.0118568
C6orf15	-0.0118494	0.0118494
CRTC1	-0.0118445	0.0118445
ARHGEF2	0.0118443	0.0118443
SPERT	0.0118431	0.0118431
PROS1	-0.0118428	0.0118428
SLC22A4	0.0118413	0.0118413
C21orf58	0.011841	0.011841
ANTXR2	-0.0118408	0.0118408
TMEM88B	-0.0118371	0.0118371
GSK3B	0.0118325	0.0118325
TMEM163	0.0118308	0.0118308
STRA6	-0.0118261	0.0118261
DCAKD	-0.0118261	0.0118261
LSS	-0.0118222	0.0118222
CRBN	-0.0118214	0.0118214
PRSS8	-0.0118212	0.0118212
ABRA	-0.0118195	0.0118195
ELAVL2	0.0118132	0.0118132
MATN3	0.0118039	0.0118039
QRFPR	-0.0118037	0.0118037
ZNF347	0.0117991	0.0117991
CCL16	-0.011797	0.011797
PLEK	0.0117931	0.0117931
SYNGAP1	-0.0117869	0.0117869
ACYP2	0.0117832	0.0117832
KIAA1143	0.0117818	0.0117818
MFAP3	0.01178	0.01178
IQCK	0.0117781	0.0117781
RHBDL1	-0.0117751	0.0117751
NPHP1	0.0117645	0.0117645
PPM1N	-0.0117634	0.0117634
CRYAB	-0.0117623	0.0117623
ADAT3	-0.0117606	0.0117606
PPA2	0.0117592	0.0117592
TSKU	-0.0117583	0.0117583
HSPA4	0.0117552	0.0117552
NPAS3	-0.0117531	0.0117531
C1R	-0.0117523	0.0117523
NHLH2	0.0117456	0.0117456
TMEM87A	0.011742	0.011742
CT62	-0.0117398	0.0117398
OTUD4	0.011739	0.011739
MID2	-0.0117383	0.0117383
RNF7	-0.0117365	0.0117365
PPEF2	0.0117359	0.0117359
CISH	-0.0117283	0.0117283
FBXO45	-0.0117183	0.0117183
CCRL2	0.0117118	0.0117118
C7orf72	0.0117104	0.0117104
NMT2	0.0117092	0.0117092
LIM2	-0.0117084	0.0117084
RPL23	0.0117056	0.0117056
LSR	0.0117012	0.0117012
SLC2A1	0.0116993	0.0116993
OLIG3	-0.0116974	0.0116974
HINFP	-0.0116944	0.0116944
C5orf38	-0.0116925	0.0116925
FAM117A	0.0116895	0.0116895
ZNF114	0.0116889	0.0116889
NEU1	-0.0116849	0.0116849
SLC44A3	0.0116844	0.0116844
CCDC113	0.0116717	0.0116717
NUP85	-0.011669	0.011669
GUCA1A	-0.011669	0.011669
INSC	0.0116645	0.0116645
C2orf68	-0.0116587	0.0116587
TOMM34	0.0116581	0.0116581
NTN3	0.0116561	0.0116561
TSEN15	0.0116553	0.0116553
OR52I1	-0.0116518	0.0116518
ATP5L	0.0116506	0.0116506
OXNAD1	0.0116495	0.0116495
ZFP36	-0.011648	0.011648
CTSH	-0.0116443	0.0116443
IFT46	-0.0116346	0.0116346
DNER	0.011633	0.011633
ZNF185	-0.0116293	0.0116293
SHISA3	-0.0116217	0.0116217
TTC32	-0.011614	0.011614
C11orf95	0.0116127	0.0116127
CYBA	-0.0116114	0.0116114
GAK	-0.0116113	0.0116113
TMEM215	-0.0116109	0.0116109
FANK1	-0.0116106	0.0116106
DCUN1D5	0.0116096	0.0116096
DEFB119	0.0115983	0.0115983
KCTD13	0.0115967	0.0115967
STK17A	0.0115967	0.0115967
COG3	-0.0115959	0.0115959
DMP1	0.0115946	0.0115946
PAGE1	0.0115941	0.0115941
H2AFX	0.0115894	0.0115894
C1orf87	0.0115887	0.0115887
RNF4	0.0115878	0.0115878
SEBOX	0.011587	0.011587
NFKBIA	0.0115862	0.0115862
ANK1	0.0115856	0.0115856
RABGEF1	0.0115834	0.0115834
ZNF554	-0.0115819	0.0115819
TRIM10	-0.0115801	0.0115801
LSM3	-0.0115799	0.0115799
ARHGAP22	0.0115796	0.0115796
LEMD2	-0.0115785	0.0115785
S100A6	-0.0115712	0.0115712
ROMO1	0.0115709	0.0115709
CHSY3	0.0115619	0.0115619
EVC2	0.0115601	0.0115601
CETP	-0.0115598	0.0115598
OR5P3	-0.0115595	0.0115595
ISG15	0.0115585	0.0115585
AHDC1	0.0115548	0.0115548
NUP98	0.0115538	0.0115538
RD3	0.0115522	0.0115522
HYAL4	-0.0115487	0.0115487
CWC15	0.0115483	0.0115483
SLC38A5	-0.0115411	0.0115411
PER2	-0.0115394	0.0115394
INCA1	-0.0115371	0.0115371
DDT	0.0115361	0.0115361
EPHX1	-0.0115355	0.0115355
RAB5B	0.0115341	0.0115341
STXBP2	0.0115324	0.0115324
PI15	-0.011531	0.011531
CASKIN1	0.0115243	0.0115243
OAS1	0.0115243	0.0115243
PAPLN	0.0115155	0.0115155
SRA1	0.0115065	0.0115065
BEND3	0.0115033	0.0115033
OFD1	-0.0115019	0.0115019
KCNG1	-0.0114928	0.0114928
KBTBD6	-0.0114883	0.0114883
NCBP1	-0.0114805	0.0114805
NOMO3	0.0114763	0.0114763
SH2D5	0.0114762	0.0114762
MSC	0.0114699	0.0114699
CPLX3	-0.0114635	0.0114635
PGM2L1	-0.0114618	0.0114618
JAKMIP1	-0.0114604	0.0114604
CYP3A4	-0.0114597	0.0114597
NOL4	-0.0114565	0.0114565
MARK2	0.0114554	0.0114554
C9orf64	0.0114449	0.0114449
GDAP1L1	-0.0114419	0.0114419
CNTD2	-0.0114403	0.0114403
CYP20A1	0.0114399	0.0114399
PTH	0.0114395	0.0114395
USP6NL	-0.011434	0.011434
WFDC8	0.0114333	0.0114333
SLC6A17	0.0114317	0.0114317
ZNF626	0.0114286	0.0114286
SLC2A3	-0.0114268	0.0114268
OR10Z1	-0.0114218	0.0114218
PRMT8	-0.011421	0.011421
PHF12	0.0114203	0.0114203
OR5D13	-0.0114196	0.0114196
SMCR8	-0.0114189	0.0114189
PHKA1	0.0114176	0.0114176
PRPF40A	-0.0114175	0.0114175
C2orf72	0.0114152	0.0114152
SERBP1	0.0114147	0.0114147
C9orf116	-0.0114142	0.0114142
SAFB2	-0.0114131	0.0114131
MT4	0.0114123	0.0114123
MX2	0.0114112	0.0114112
PPP4R4	-0.0114103	0.0114103
NRG4	0.011408	0.011408
C2orf74	-0.0114065	0.0114065
HAND2	0.0113998	0.0113998
FEN1	0.0113996	0.0113996
OR10Q1	0.0113949	0.0113949
DYNLRB2	0.0113946	0.0113946
FGB	0.0113926	0.0113926
ZNF555	0.0113915	0.0113915
KLHL13	0.0113902	0.0113902
C12orf73	0.0113844	0.0113844
IGF1R	0.0113801	0.0113801
CDR2L	0.0113792	0.0113792
AGAP3	-0.0113782	0.0113782
NNT	-0.0113747	0.0113747
RFC3	0.0113742	0.0113742
RIMKLA	-0.0113717	0.0113717
ITM2A	0.0113618	0.0113618
ADCY10	-0.01136	0.01136
ARHGEF1	0.011358	0.011358
CHD1	-0.0113576	0.0113576
KIRREL3	0.011355	0.011355
PLAU	-0.011352	0.011352
KRTAP17-1	-0.0113493	0.0113493
WWC2	0.011348	0.011348
CDX1	-0.0113469	0.0113469
SLC6A14	-0.0113461	0.0113461
MYO1A	-0.0113457	0.0113457
RMND5A	-0.0113435	0.0113435
DRG2	0.0113426	0.0113426
SLC2A14	0.0113386	0.0113386
ZDHHC18	-0.0113359	0.0113359
CD82	0.0113319	0.0113319
SIX1	-0.0113296	0.0113296
DSE	-0.0113294	0.0113294
OAS3	0.0113274	0.0113274
MBNL2	0.0113264	0.0113264
MCF2	-0.0113256	0.0113256
FMN2	0.0113243	0.0113243
FBXO47	-0.0113228	0.0113228
CNOT8	-0.0113205	0.0113205
DENND4B	-0.0113166	0.0113166
TNFSF4	0.0113164	0.0113164
NR2F6	0.0113158	0.0113158
CSE1L	-0.0113144	0.0113144
LIPK	-0.0113128	0.0113128
SYNGR1	0.0113127	0.0113127
SGTA	-0.0113125	0.0113125
MRPS6	-0.0113092	0.0113092
MAN2C1	-0.0113083	0.0113083
THPO	-0.0113076	0.0113076
LPL	-0.0113039	0.0113039
FAM151B	-0.0112969	0.0112969
DPPA2	-0.011294	0.011294
WDR61	0.0112933	0.0112933
PDZD7	-0.0112918	0.0112918
CDCA2	-0.0112914	0.0112914
OCLM	0.0112909	0.0112909
TLR6	0.0112881	0.0112881
DLG4	0.0112873	0.0112873
KLK6	-0.0112838	0.0112838
HIST1H1C	-0.0112816	0.0112816
LDOC1	0.0112781	0.0112781
PBX3	0.0112749	0.0112749
PALM2	0.0112747	0.0112747
SIGLEC9	-0.0112742	0.0112742
LHFP	-0.0112732	0.0112732
ACBD3	0.0112727	0.0112727
IL17D	0.0112724	0.0112724
ATP8B3	-0.0112695	0.0112695
TMEM61	0.0112663	0.0112663
POU5F1	0.0112598	0.0112598
SLC6A4	-0.0112572	0.0112572
SDPR	-0.0112544	0.0112544
KCNJ2	-0.0112544	0.0112544
NOC2L	0.0112538	0.0112538
GLB1L3	-0.0112535	0.0112535
TMEM59L	-0.0112529	0.0112529
GUK1	0.0112527	0.0112527
CLIC3	0.0112517	0.0112517
RBM22	0.0112508	0.0112508
FAM71E2	0.01125	0.01125
THSD1	0.0112498	0.0112498
HSFX1	0.0112447	0.0112447
GIT1	-0.0112433	0.0112433
SHE	0.011242	0.011242
MYOD1	-0.0112381	0.0112381
MZF1	0.011237	0.011237
RDH8	-0.0112366	0.0112366
ADAM17	0.0112351	0.0112351
MCM7	-0.0112323	0.0112323
SSX2	0.0112245	0.0112245
BAMBI	-0.0112224	0.0112224
BST1	0.0112221	0.0112221
OST4	0.0112216	0.0112216
SLC37A3	-0.0112178	0.0112178
SQRDL	0.0112168	0.0112168
HIBCH	0.0112143	0.0112143
KDELC1	-0.0112142	0.0112142
COASY	-0.0112112	0.0112112
CDKN2AIPNL	0.0112091	0.0112091
HIST1H2BH	-0.0112027	0.0112027
CBX7	-0.0112016	0.0112016
MC3R	0.0111987	0.0111987
GRASP	-0.011198	0.011198
ANKRA2	0.0111975	0.0111975
RBM43	-0.011195	0.011195
LDHB	-0.0111918	0.0111918
MYOM1	-0.0111832	0.0111832
ZCCHC16	-0.0111782	0.0111782
KLHDC4	0.0111778	0.0111778
CENPE	0.0111767	0.0111767
FGF13	-0.0111737	0.0111737
TBX2	-0.0111722	0.0111722
PFDN6	0.0111714	0.0111714
CPN2	-0.0111711	0.0111711
ACTL7B	-0.0111698	0.0111698
IQUB	0.0111625	0.0111625
UBQLN2	0.0111621	0.0111621
NUDCD3	-0.0111603	0.0111603
RPP25	-0.0111598	0.0111598
CA1	-0.0111593	0.0111593
NDUFA12	-0.0111578	0.0111578
OR8B3	-0.0111542	0.0111542
SRGAP3	0.0111539	0.0111539
ACTR6	-0.0111491	0.0111491
RSPH9	0.0111459	0.0111459
KLRC2	-0.01114	0.01114
TAS2R10	-0.0111361	0.0111361
FAM69A	0.0111308	0.0111308
VIT	-0.0111272	0.0111272
ZNF33B	-0.0111218	0.0111218
GLTP	0.0111166	0.0111166
MDM1	-0.0111142	0.0111142
SERP2	-0.0111133	0.0111133
PQBP1	0.0111132	0.0111132
LTA4H	0.0111123	0.0111123
PRX	0.0111068	0.0111068
DOCK7	-0.0111058	0.0111058
LMF1	0.0111047	0.0111047
KCNG2	0.0111027	0.0111027
C14orf2	-0.0111015	0.0111015
NELL1	0.0111	0.0111
TPBG	-0.0110993	0.0110993
RGS12	-0.011097	0.011097
LDHA	0.0110957	0.0110957
C10orf76	-0.0110887	0.0110887
CANX	0.0110865	0.0110865
TRPC6	0.0110856	0.0110856
CRYGB	0.0110853	0.0110853
ZNF800	-0.0110817	0.0110817
CLRN3	-0.0110806	0.0110806
CSNK1G3	0.0110796	0.0110796
SCUBE2	0.0110779	0.0110779
CDKN3	0.0110762	0.0110762
SCAPER	-0.0110751	0.0110751
ATP5G3	-0.0110708	0.0110708
CYP4A22	-0.0110679	0.0110679
RFX2	-0.0110628	0.0110628
PSG2	-0.0110607	0.0110607
OR1B1	-0.0110574	0.0110574
DMAP1	0.0110535	0.0110535
TERT	-0.0110534	0.0110534
APOBEC2	-0.0110531	0.0110531
PCSK2	0.011051	0.011051
OR1L6	0.0110479	0.0110479
SLC36A3	0.0110451	0.0110451
ZCCHC5	0.0110441	0.0110441
MRTO4	0.0110436	0.0110436
YRDC	-0.011042	0.011042
MLYCD	-0.0110419	0.0110419
2017-03-01	0.0110412	0.0110412
GOLGA5	0.0110389	0.0110389
MGST2	-0.0110375	0.0110375
LGR5	-0.0110323	0.0110323
AP1S3	-0.0110315	0.0110315
ALDH6A1	0.0110304	0.0110304
MTMR6	-0.0110289	0.0110289
N4BP2L1	0.0110239	0.0110239
PRPH2	0.0110229	0.0110229
FCGRT	-0.011022	0.011022
TUFM	0.0110174	0.0110174
MCM10	-0.0110153	0.0110153
CKM	0.0110089	0.0110089
C7orf33	0.0110088	0.0110088
OR5B12	-0.0110083	0.0110083
ANKLE1	0.0110071	0.0110071
GCNT4	0.0110026	0.0110026
SPG11	0.0110022	0.0110022
CYP2U1	-0.0110001	0.0110001
CSNK1G2	-0.0109982	0.0109982
IL21	0.0109977	0.0109977
MKNK1	0.0109967	0.0109967
MLANA	-0.01099	0.01099
GZMK	-0.0109876	0.0109876
SPEM1	-0.0109876	0.0109876
TMEM198	0.0109864	0.0109864
C7orf49	0.0109861	0.0109861
MED29	0.0109836	0.0109836
ZNF516	0.0109829	0.0109829
GCNT2	-0.0109783	0.0109783
CSTF3	-0.0109776	0.0109776
CXXC4	-0.0109738	0.0109738
MC2R	-0.010972	0.010972
USP30	0.0109698	0.0109698
PRG2	0.0109692	0.0109692
RPUSD4	0.0109669	0.0109669
HAUS4	0.0109664	0.0109664
ZNF34	-0.0109632	0.0109632
CXXC1	0.01096	0.01096
RSPO1	0.010959	0.010959
RPLP2	-0.0109583	0.0109583
VEZT	0.0109572	0.0109572
TRIM41	0.0109559	0.0109559
CDC14B	-0.0109542	0.0109542
MED12	-0.0109535	0.0109535
BTC	-0.0109525	0.0109525
HTRA1	-0.0109509	0.0109509
KRTAP9-2	0.0109485	0.0109485
POLI	-0.0109429	0.0109429
OPTN	-0.0109428	0.0109428
CCNJL	0.0109415	0.0109415
SGSM2	-0.01094	0.01094
VAX1	-0.010938	0.010938
LILRA4	0.0109371	0.0109371
TBC1D19	0.0109367	0.0109367
UPF2	0.0109346	0.0109346
INTS8	0.0109341	0.0109341
GML	-0.0109322	0.0109322
HLA-DQA1	0.0109318	0.0109318
BTN3A2	-0.0109318	0.0109318
TCEB3C	-0.0109304	0.0109304
MXRA5	-0.0109267	0.0109267
MAPK9	-0.010926	0.010926
ASGR2	-0.0109241	0.0109241
RFX7	-0.0109239	0.0109239
ADO	-0.0109179	0.0109179
TRMT112	-0.0109176	0.0109176
POLR3K	0.0109161	0.0109161
MAPK10	0.010912	0.010912
NBPF10	-0.0109109	0.0109109
PLXNC1	-0.0109101	0.0109101
TTC39C	0.0109096	0.0109096
SLC25A2	0.0109091	0.0109091
TRPV5	0.0109051	0.0109051
A4GALT	-0.0109048	0.0109048
SORT1	0.0109048	0.0109048
POLR3F	-0.0109033	0.0109033
MYT1	-0.0109005	0.0109005
A2M	0.0108996	0.0108996
STOX2	-0.0108988	0.0108988
FASTKD2	0.0108966	0.0108966
PSMB1	0.0108964	0.0108964
UBN2	-0.010896	0.010896
FAM126A	0.0108959	0.0108959
PARK7	-0.0108954	0.0108954
ZSCAN21	0.0108927	0.0108927
OR6K2	0.0108925	0.0108925
ZNF630	0.0108918	0.0108918
HOXC11	0.0108914	0.0108914
ABCC1	0.0108911	0.0108911
ARHGAP26	0.0108909	0.0108909
SPINK8	-0.0108809	0.0108809
RIMBP2	-0.0108783	0.0108783
DZIP1L	0.0108729	0.0108729
WFDC6	-0.0108724	0.0108724
ZFP42	0.0108699	0.0108699
SSSCA1	-0.0108678	0.0108678
GGPS1	-0.0108678	0.0108678
C12orf45	0.0108574	0.0108574
KHDC1L	-0.0108573	0.0108573
TAF9	0.0108573	0.0108573
PDCD7	-0.0108544	0.0108544
TARBP2	-0.010854	0.010854
TMSB15B	0.0108523	0.0108523
PRDM16	-0.010851	0.010851
ANO8	0.0108508	0.0108508
KLF8	0.0108461	0.0108461
KLRB1	-0.0108455	0.0108455
ITIH2	0.0108444	0.0108444
CCNB3	0.0108423	0.0108423
SIDT2	-0.0108387	0.0108387
BBS10	0.0108309	0.0108309
GABBR2	0.0108307	0.0108307
SYK	0.0108305	0.0108305
TSPAN6	-0.0108305	0.0108305
ZBTB12	0.0108265	0.0108265
AK3	-0.0108257	0.0108257
CBX1	0.0108239	0.0108239
HSD17B11	-0.0108222	0.0108222
MICALL1	0.0108194	0.0108194
FGFBP2	-0.0108172	0.0108172
MSN	-0.0108159	0.0108159
CCNB2	0.0108133	0.0108133
HIST1H2AB	0.0108128	0.0108128
PRSS53	-0.0108127	0.0108127
FAM171A1	-0.0108064	0.0108064
OGFOD2	0.0108062	0.0108062
EDC4	0.0108054	0.0108054
ATAD3C	0.0108042	0.0108042
KIF19	0.010797	0.010797
SUSD5	0.0107902	0.0107902
PTGIR	0.010789	0.010789
DBH	0.0107816	0.0107816
AMY2A	0.010781	0.010781
RAB4A	-0.010778	0.010778
MRS2	0.0107713	0.0107713
PAPOLG	-0.0107705	0.0107705
GUCA1C	0.0107704	0.0107704
RBM41	-0.0107693	0.0107693
MLNR	0.0107692	0.0107692
CTSE	0.0107689	0.0107689
RPL26L1	0.0107661	0.0107661
TRIM2	-0.010766	0.010766
UCMA	-0.0107614	0.0107614
NFATC2	0.0107585	0.0107585
PRKRA	-0.0107585	0.0107585
ANKRD11	-0.0107582	0.0107582
CTNNBL1	-0.0107561	0.0107561
PILRA	-0.010756	0.010756
RAI2	-0.0107552	0.0107552
UBE2R2	0.0107526	0.0107526
SERGEF	-0.0107524	0.0107524
SDCBP	0.0107515	0.0107515
GABRR1	-0.0107514	0.0107514
ARSG	-0.0107472	0.0107472
XYLT2	-0.0107466	0.0107466
PPP2R5B	-0.0107442	0.0107442
FCER1A	0.0107419	0.0107419
ADAT2	-0.0107417	0.0107417
NPLOC4	-0.0107394	0.0107394
SLC38A4	-0.0107383	0.0107383
TCEB2	0.0107381	0.0107381
TTF1	-0.0107379	0.0107379
SCARA3	0.0107356	0.0107356
IDO2	-0.0107349	0.0107349
GRIP2	-0.0107338	0.0107338
TSPAN2	0.0107334	0.0107334
PHYHD1	0.0107257	0.0107257
APOA5	-0.0107255	0.0107255
CHORDC1	-0.0107251	0.0107251
MAL2	-0.010723	0.010723
FAM83E	0.0107197	0.0107197
TAS1R3	0.0107174	0.0107174
GTDC1	-0.0107148	0.0107148
SLC17A8	0.01071	0.01071
C16orf89	-0.010707	0.010707
ASB7	0.0107067	0.0107067
AP2B1	-0.0107053	0.0107053
PTPRM	0.0107051	0.0107051
ZC3H18	0.0106981	0.0106981
CLEC4D	-0.0106973	0.0106973
FGF2	-0.0106967	0.0106967
NLRC5	-0.0106961	0.0106961
ZNF836	-0.0106923	0.0106923
RFPL4B	-0.0106921	0.0106921
KRT6A	-0.0106921	0.0106921
EPDR1	0.010692	0.010692
CPT1C	0.01069	0.01069
NEIL3	0.0106853	0.0106853
THOC5	-0.0106821	0.0106821
PRL	0.0106795	0.0106795
FOXO1	-0.0106769	0.0106769
CLRN1	0.0106764	0.0106764
CD19	0.0106745	0.0106745
ZNF608	0.0106664	0.0106664
KRTAP4-12	0.0106663	0.0106663
LYPD5	0.0106659	0.0106659
CNPY1	-0.0106602	0.0106602
GYG1	-0.0106563	0.0106563
ENTPD1	0.0106553	0.0106553
NDUFS8	0.0106547	0.0106547
PLEKHG7	-0.0106501	0.0106501
USP34	-0.0106477	0.0106477
ZNF700	0.010647	0.010647
SUN5	-0.0106439	0.0106439
RPH3AL	-0.0106407	0.0106407
DENND1C	0.0106395	0.0106395
DAZ2	0.0106361	0.0106361
TEK	-0.0106358	0.0106358
TBC1D3	0.0106358	0.0106358
PAFAH1B1	-0.0106357	0.0106357
MRPL27	0.0106328	0.0106328
SYN3	0.0106328	0.0106328
WLS	0.0106312	0.0106312
OR51F2	-0.0106306	0.0106306
AP1G1	-0.0106304	0.0106304
ACTA2	-0.0106254	0.0106254
TBP	0.0106241	0.0106241
STAG1	0.0106216	0.0106216
KHK	-0.0106216	0.0106216
CSF2	0.0106204	0.0106204
C9orf16	-0.010618	0.010618
C19orf60	0.010618	0.010618
VPS45	-0.0106179	0.0106179
ATP6V1E1	-0.0106173	0.0106173
COX7C	-0.0106149	0.0106149
NEGR1	-0.0106138	0.0106138
CXCL2	0.0106131	0.0106131
FYCO1	0.0106128	0.0106128
UBE3A	-0.0106124	0.0106124
ITGA6	0.0106088	0.0106088
TMCO5A	-0.0106086	0.0106086
HBEGF	0.0106074	0.0106074
MLXIP	0.0106028	0.0106028
FAM71F2	0.0106024	0.0106024
VPS29	-0.0106023	0.0106023
TANK	0.0105992	0.0105992
SNRPF	0.0105981	0.0105981
PRM1	-0.0105929	0.0105929
ANKRD10	-0.0105914	0.0105914
NEUROD6	-0.0105903	0.0105903
GBP3	0.0105896	0.0105896
DIRAS1	0.0105882	0.0105882
UTF1	0.0105857	0.0105857
RPP30	-0.0105847	0.0105847
SERPINC1	0.0105782	0.0105782
ZNF25	0.0105762	0.0105762
ZNF75D	0.0105745	0.0105745
DCC	0.0105737	0.0105737
ZNF358	-0.0105733	0.0105733
ULBP3	0.010572	0.010572
OPN1MW	-0.0105681	0.0105681
PKP4	0.0105619	0.0105619
ANXA2	0.0105569	0.0105569
DAZ1	0.0105568	0.0105568
S100PBP	-0.0105545	0.0105545
YJEFN3	-0.0105511	0.0105511
HHEX	0.0105493	0.0105493
KRTAP12-1	-0.0105451	0.0105451
LRRC6	0.010542	0.010542
OR7G1	-0.0105397	0.0105397
ANAPC1	0.0105385	0.0105385
RASD2	0.0105369	0.0105369
PODN	-0.0105362	0.0105362
INPP5A	0.010536	0.010536
HIPK3	0.0105348	0.0105348
FUT3	0.0105323	0.0105323
SBF2	-0.0105294	0.0105294
THUMPD2	-0.010527	0.010527
SH3BGRL	0.0105229	0.0105229
RARRES2	-0.0105216	0.0105216
BUD13	-0.010521	0.010521
BTBD3	0.0105168	0.0105168
PARD6B	0.0105162	0.0105162
OR2A2	-0.0105146	0.0105146
PTOV1	0.0105119	0.0105119
AURKB	0.0105081	0.0105081
SPEG	-0.0105062	0.0105062
C6orf203	-0.0105062	0.0105062
RAD9B	0.010506	0.010506
ADD3	0.0105055	0.0105055
TMEM33	-0.0105046	0.0105046
ALKBH5	0.0105042	0.0105042
ABCF3	-0.0105036	0.0105036
GPR37	0.0104984	0.0104984
PLLP	-0.0104965	0.0104965
ACSM1	0.010495	0.010495
C11orf70	-0.0104935	0.0104935
SDK2	-0.0104923	0.0104923
SDC1	-0.0104903	0.0104903
RASL11B	0.0104885	0.0104885
HOXD8	0.0104876	0.0104876
PPP2R2C	-0.0104843	0.0104843
TF	0.0104826	0.0104826
CLEC5A	0.0104806	0.0104806
SLC16A14	0.0104797	0.0104797
IWS1	0.0104758	0.0104758
FGF4	0.0104756	0.0104756
CCDC114	0.0104717	0.0104717
SRY	-0.010471	0.010471
RCN3	0.0104702	0.0104702
CD86	-0.0104702	0.0104702
TAAR9	-0.0104672	0.0104672
ING4	-0.0104663	0.0104663
SH2B2	0.0104635	0.0104635
TRMT6	-0.0104635	0.0104635
ILDR1	0.0104609	0.0104609
IFI27L1	-0.0104608	0.0104608
ZNF93	0.0104598	0.0104598
P4HA2	-0.0104521	0.0104521
HPSE2	0.0104511	0.0104511
NPHP4	-0.0104508	0.0104508
SERHL2	-0.0104502	0.0104502
CCDC73	-0.010448	0.010448
MTMR11	0.0104443	0.0104443
AHNAK	0.0104421	0.0104421
LDLRAD1	-0.0104413	0.0104413
DNAI2	0.0104401	0.0104401
TIMM8A	-0.0104399	0.0104399
BANF2	0.0104387	0.0104387
OR2T29	-0.0104365	0.0104365
HINT1	0.0104352	0.0104352
FITM2	-0.0104317	0.0104317
CHKB	-0.0104293	0.0104293
WBP11	-0.0104277	0.0104277
CRY1	0.0104271	0.0104271
OR8H1	0.0104217	0.0104217
RPL36	-0.0104193	0.0104193
NAE1	0.010411	0.010411
DYNC1LI2	0.0104089	0.0104089
DBF4B	-0.0104084	0.0104084
COBLL1	-0.0104043	0.0104043
MICA	-0.0103977	0.0103977
CDK2	-0.0103945	0.0103945
ERLIN1	0.0103926	0.0103926
PRR20A	-0.0103884	0.0103884
NECAB3	0.010388	0.010388
RAB2A	0.0103857	0.0103857
SCN2B	0.0103848	0.0103848
HAGH	0.010384	0.010384
DCTPP1	-0.0103832	0.0103832
SNCAIP	0.0103823	0.0103823
TSC2	-0.0103805	0.0103805
GTF2A1	0.0103801	0.0103801
CXorf65	0.0103773	0.0103773
ZNF354C	0.0103755	0.0103755
GPR19	0.0103724	0.0103724
OR2K2	0.0103685	0.0103685
SLC38A1	0.0103683	0.0103683
GNG11	0.0103681	0.0103681
ANGPT2	-0.0103663	0.0103663
PLRG1	0.0103654	0.0103654
PGR	-0.0103639	0.0103639
GPR137C	0.0103638	0.0103638
UBE2E2	0.0103623	0.0103623
CCDC138	-0.010362	0.010362
MIXL1	-0.0103589	0.0103589
CLIP4	0.0103563	0.0103563
F8	0.0103525	0.0103525
ZFAND1	0.0103524	0.0103524
RASSF6	0.0103518	0.0103518
TMEM185A	-0.0103512	0.0103512
RAX	-0.0103511	0.0103511
NFRKB	0.0103503	0.0103503
TRIM5	-0.0103454	0.0103454
LMOD2	0.0103447	0.0103447
KRTAP20-1	0.0103447	0.0103447
BARHL1	-0.0103406	0.0103406
KCNK12	-0.0103406	0.0103406
RNF217	-0.0103385	0.0103385
PPP5C	-0.0103375	0.0103375
SYN2	0.0103366	0.0103366
NR2C2AP	-0.0103364	0.0103364
UBL4B	-0.0103348	0.0103348
HK3	0.01033	0.01033
SSPO	-0.0103256	0.0103256
FAM63B	0.0103246	0.0103246
HBP1	-0.0103241	0.0103241
KIF20A	-0.0103229	0.0103229
ITIH5	0.0103224	0.0103224
RAP2B	0.0103216	0.0103216
CD37	0.0103212	0.0103212
DTX3	0.0103148	0.0103148
MRPS2	-0.0103129	0.0103129
SDC4	-0.0103127	0.0103127
ASH1L	0.0103122	0.0103122
GUCA2A	0.010309	0.010309
CD276	0.010301	0.010301
BCAP31	-0.0103002	0.0103002
PHF20L1	-0.010299	0.010299
POGK	0.0102963	0.0102963
BBS2	-0.0102961	0.0102961
OR5J2	-0.0102952	0.0102952
TM2D1	0.0102946	0.0102946
C12orf50	0.0102941	0.0102941
FAM19A3	0.0102928	0.0102928
AIFM3	-0.0102926	0.0102926
RIBC1	0.0102918	0.0102918
TUBAL3	-0.0102917	0.0102917
PCGF6	-0.0102909	0.0102909
KLHDC2	0.0102908	0.0102908
PILRB	-0.0102897	0.0102897
TTC30A	-0.0102868	0.0102868
SLC39A13	-0.0102852	0.0102852
PLP1	0.0102851	0.0102851
CLGN	0.0102836	0.0102836
ZNF337	0.0102832	0.0102832
CALML3	-0.0102831	0.0102831
BTBD19	0.0102815	0.0102815
SENP6	-0.0102783	0.0102783
EPS15	-0.0102759	0.0102759
ABLIM2	-0.0102753	0.0102753
ERAS	0.0102744	0.0102744
NPAS4	-0.010274	0.010274
LOX	-0.0102725	0.0102725
RPL28	0.0102705	0.0102705
HEPHL1	-0.0102681	0.0102681
ARHGEF16	0.0102639	0.0102639
DEF6	-0.0102637	0.0102637
ARSB	0.0102627	0.0102627
RFPL1	-0.0102567	0.0102567
ACBD5	-0.0102564	0.0102564
FAM189A1	-0.010254	0.010254
OR10G4	-0.0102529	0.0102529
UBE2A	-0.0102514	0.0102514
BVES	0.0102475	0.0102475
ITPR3	-0.0102382	0.0102382
FOXC1	-0.0102351	0.0102351
PRKD2	-0.0102342	0.0102342
ADAM15	0.0102309	0.0102309
SNRNP25	-0.0102279	0.0102279
ZFAND2B	0.0102263	0.0102263
H6PD	0.0102245	0.0102245
BARX1	0.0102217	0.0102217
CALCR	-0.0102213	0.0102213
C9orf57	0.0102177	0.0102177
SLC35F3	-0.0102141	0.0102141
ZMYND12	-0.0102135	0.0102135
CDRT15	-0.010213	0.010213
ACSF2	-0.0102066	0.0102066
PPP2CB	0.0102058	0.0102058
CASP5	-0.010205	0.010205
LAMB1	0.0102032	0.0102032
FAM149A	0.0102031	0.0102031
DPEP1	0.0102027	0.0102027
KLRC4	-0.0101993	0.0101993
DAB2IP	-0.0101992	0.0101992
PABPC4L	-0.0101966	0.0101966
CNBD1	0.0101933	0.0101933
FLOT2	0.0101927	0.0101927
RXFP1	-0.0101919	0.0101919
SCARA5	-0.0101896	0.0101896
HMX1	0.0101892	0.0101892
SCN11A	0.0101877	0.0101877
TUBGCP5	0.010187	0.010187
OR5M10	0.0101864	0.0101864
NDOR1	0.0101863	0.0101863
SMAD4	0.0101855	0.0101855
PFDN4	-0.0101788	0.0101788
FGA	-0.0101774	0.0101774
HUS1	-0.0101766	0.0101766
CCR9	0.0101758	0.0101758
LRRC36	0.0101748	0.0101748
SAMM50	0.0101741	0.0101741
KBTBD4	0.0101737	0.0101737
STX5	0.0101711	0.0101711
CRIPAK	-0.0101698	0.0101698
GRXCR2	0.0101691	0.0101691
GATM	0.0101667	0.0101667
CPLX2	-0.0101658	0.0101658
AS3MT	0.0101639	0.0101639
DNAJA1	0.0101628	0.0101628
SHMT1	-0.0101617	0.0101617
CNOT3	-0.0101614	0.0101614
ZNF567	0.0101581	0.0101581
GATA1	-0.0101578	0.0101578
ZNF428	0.0101576	0.0101576
ELOVL3	0.010157	0.010157
GJD3	-0.0101531	0.0101531
TNFRSF10B	0.0101523	0.0101523
RPA2	0.0101518	0.0101518
HADH	0.0101484	0.0101484
TMED8	-0.0101484	0.0101484
CDC20B	-0.0101474	0.0101474
SERPINA9	0.0101449	0.0101449
CBWD2	0.0101426	0.0101426
IFIT3	0.0101423	0.0101423
IGHMBP2	0.0101418	0.0101418
CASP8AP2	0.0101417	0.0101417
RNF121	0.0101359	0.0101359
FAM168A	-0.0101354	0.0101354
PADI6	-0.0101342	0.0101342
OR9K2	0.0101322	0.0101322
VPS33B	0.0101309	0.0101309
TMEM168	0.0101292	0.0101292
FAM26E	0.0101253	0.0101253
TTC38	-0.0101234	0.0101234
FAM183A	-0.0101226	0.0101226
FKBP14	0.010119	0.010119
COL28A1	0.0101172	0.0101172
DSN1	0.0101157	0.0101157
CCL18	-0.0101147	0.0101147
PPP1R16A	0.0101141	0.0101141
RAMP1	0.0101138	0.0101138
DCD	-0.0101113	0.0101113
ARRDC1	0.0101103	0.0101103
KIFAP3	-0.0101014	0.0101014
SLC25A16	-0.010097	0.010097
FNDC3A	0.0100964	0.0100964
PNO1	0.0100954	0.0100954
OR1Q1	-0.0100943	0.0100943
GSTA2	0.0100887	0.0100887
ASB2	-0.010087	0.010087
IL9	-0.0100859	0.0100859
CCKAR	-0.0100827	0.0100827
FAM110B	-0.010081	0.010081
CENPK	-0.0100809	0.0100809
ITM2C	-0.0100804	0.0100804
COMMD8	-0.0100791	0.0100791
KRT72	-0.0100773	0.0100773
KIAA1147	-0.0100713	0.0100713
WDR6	-0.0100709	0.0100709
LUC7L	-0.0100696	0.0100696
PRKCZ	0.0100659	0.0100659
KAAG1	-0.0100635	0.0100635
MED25	-0.0100634	0.0100634
OR1J4	-0.0100619	0.0100619
NDRG2	-0.0100611	0.0100611
2017-09-01	0.0100604	0.0100604
PIGS	-0.0100581	0.0100581
GDF3	0.0100567	0.0100567
FCAMR	-0.0100564	0.0100564
HTR2C	0.010056	0.010056
S100A4	0.0100557	0.0100557
FBXO5	-0.0100545	0.0100545
TMX1	-0.0100544	0.0100544
SOX8	-0.0100532	0.0100532
SULT2B1	-0.0100512	0.0100512
MYO9A	0.0100507	0.0100507
ATG2B	-0.0100465	0.0100465
SCAND1	-0.0100451	0.0100451
KIAA1841	0.0100442	0.0100442
CTAG1B	-0.0100435	0.0100435
SCFD1	-0.0100419	0.0100419
NPC1L1	-0.0100407	0.0100407
CRYZ	-0.0100405	0.0100405
NDUFAF1	-0.0100382	0.0100382
RHO	0.010038	0.010038
OR6N1	0.0100365	0.0100365
PAIP2	0.0100355	0.0100355
CD209	-0.0100347	0.0100347
ZNHIT1	-0.0100332	0.0100332
CPSF4	0.01003	0.01003
RRP15	-0.0100291	0.0100291
GNPDA1	-0.0100291	0.0100291
TMEM50B	-0.0100279	0.0100279
C17orf97	-0.0100253	0.0100253
FAM78A	0.0100237	0.0100237
SMG1	-0.0100219	0.0100219
KRTAP2-2	-0.01002	0.01002
ZNF43	-0.0100192	0.0100192
PRAMEF11	-0.0100181	0.0100181
PROX1	-0.0100165	0.0100165
DRP2	-0.0100164	0.0100164
SCNN1A	-0.01001	0.01001
AR	-0.0100066	0.0100066
SEMA4A	-0.0100063	0.0100063
RFPL2	-0.0100062	0.0100062
LEO1	-0.0100056	0.0100056
ZBTB8OS	0.0100041	0.0100041
TIAM2	-0.0100033	0.0100033
TMEM176A	0.0100013	0.0100013
COX19	-0.00999953	0.00999953
GPX8	-0.00999722	0.00999722
SCD5	-0.00999623	0.00999623
PSMD14	0.00999477	0.00999477
DDB2	-0.00999304	0.00999304
TRAK1	-0.00998856	0.00998856
DSC1	-0.00998832	0.00998832
ZNF430	-0.00998813	0.00998813
BST2	-0.00998777	0.00998777
ZNF503	0.00998744	0.00998744
TIMM17B	-0.0099871	0.0099871
VGLL4	0.00998663	0.00998663
DNAJC12	-0.0099862	0.0099862
RNFT2	-0.00998591	0.00998591
C8orf4	-0.00998587	0.00998587
VASH1	-0.009985	0.009985
GRIA3	-0.00998383	0.00998383
PSG3	-0.00998247	0.00998247
CCL3L1	-0.0099819	0.0099819
APOLD1	-0.00998185	0.00998185
NPM3	-0.00997972	0.00997972
MYLPF	-0.00997722	0.00997722
MRPL42	0.00997458	0.00997458
[truncated: 15,091 more rows]

## Sheet: GBMLGG-Hallmark
NAME	GS<br> follow link to MSigDB	GS DETAILS	SIZE	ES	NES	NOM p-val	FDR q-val	FWER p-val	RANK AT MAX	LEADING EDGE
HALLMARK_G2M_CHECKPOINT	HALLMARK_G2M_CHECKPOINT	Details ...	190	0.410136	1.89004	0	0.00585766	0.005	4777	tags=46%, list=28%, signal=63%
HALLMARK_E2F_TARGETS	HALLMARK_E2F_TARGETS	Details ...	191	0.371986	1.7335	0	0.0153104	0.027	5056	tags=45%, list=30%, signal=63%
HALLMARK_TGF_BETA_SIGNALING	HALLMARK_TGF_BETA_SIGNALING	Details ...	54	0.436246	1.64511	0.00625978	0.027286	0.069	3743	tags=39%, list=22%, signal=50%
HALLMARK_ANGIOGENESIS	HALLMARK_ANGIOGENESIS	Details ...	36	0.421295	1.49086	0.0326797	0.105744	0.323	5639	tags=58%, list=33%, signal=87%
HALLMARK_INTERFERON_GAMMA_RESPONSE	HALLMARK_INTERFERON_GAMMA_RESPONSE	Details ...	198	0.312466	1.45252	0.00267738	0.123111	0.429	5518	tags=41%, list=32%, signal=60%
HALLMARK_SPERMATOGENESIS	HALLMARK_SPERMATOGENESIS	Details ...	133	0.320516	1.4178	0.0167832	0.14266	0.536	3351	tags=29%, list=20%, signal=36%
HALLMARK_EPITHELIAL_MESENCHYMAL_TRANSITION	HALLMARK_EPITHELIAL_MESENCHYMAL_TRANSITION	Details ...	196	0.295956	1.3914	0.0155844	0.154804	0.612	5348	tags=39%, list=31%, signal=56%
HALLMARK_INTERFERON_ALPHA_RESPONSE	HALLMARK_INTERFERON_ALPHA_RESPONSE	Details ...	94	0.324237	1.34186	0.0680473	0.209553	0.782	4311	tags=36%, list=25%, signal=48%
HALLMARK_APOPTOSIS	HALLMARK_APOPTOSIS	Details ...	159	0.294808	1.32939	0.0302198	0.212192	0.83	2996	tags=24%, list=18%, signal=29%
HALLMARK_APICAL_SURFACE	HALLMARK_APICAL_SURFACE	Details ...	44	0.352802	1.31553	0.0880503	0.213826	0.861	2877	tags=27%, list=17%, signal=33%
HALLMARK_GLYCOLYSIS	HALLMARK_GLYCOLYSIS	Details ...	197	0.26904	1.26098	0.0497312	0.285067	0.958	4349	tags=30%, list=25%, signal=40%
HALLMARK_APICAL_JUNCTION	HALLMARK_APICAL_JUNCTION	Details ...	195	0.272073	1.26317	0.0653951	0.305006	0.955	4263	tags=31%, list=25%, signal=41%
HALLMARK_UV_RESPONSE_UP	HALLMARK_UV_RESPONSE_UP	Details ...	155	0.272787	1.23437	0.099723	0.326945	0.984	4945	tags=34%, list=29%, signal=47%
HALLMARK_COMPLEMENT	HALLMARK_COMPLEMENT	Details ...	195	0.262686	1.22035	0.101562	0.339746	0.99	5472	tags=41%, list=32%, signal=60%
HALLMARK_COAGULATION	HALLMARK_COAGULATION	Details ...	136	0.263707	1.17284	0.15812	0.425273	0.999	3986	tags=29%, list=23%, signal=38%
HALLMARK_IL2_STAT5_SIGNALING	HALLMARK_IL2_STAT5_SIGNALING	Details ...	196	0.252463	1.17655	0.13245	0.441793	0.998	5518	tags=38%, list=32%, signal=55%
HALLMARK_HYPOXIA	HALLMARK_HYPOXIA	Details ...	195	0.243937	1.134	0.189857	0.521352	1	4929	tags=36%, list=29%, signal=50%
HALLMARK_ANDROGEN_RESPONSE	HALLMARK_ANDROGEN_RESPONSE	Details ...	99	-0.254475	-1.18959	0.107843	0.528649	0.824	2582	tags=24%, list=15%, signal=28%
HALLMARK_KRAS_SIGNALING_UP	HALLMARK_KRAS_SIGNALING_UP	Details ...	195	0.239981	1.1218	0.207042	0.532603	1	3301	tags=26%, list=19%, signal=31%
HALLMARK_REACTIVE_OXIGEN_SPECIES_PATHWAY	HALLMARK_REACTIVE_OXIGEN_SPECIES_PATHWAY	Details ...	45	0.301315	1.10198	0.313788	0.573136	1	5006	tags=33%, list=29%, signal=47%
HALLMARK_PROTEIN_SECRETION	HALLMARK_PROTEIN_SECRETION	Details ...	96	0.26078	1.09367	0.290511	0.574199	1	3532	tags=26%, list=21%, signal=33%
HALLMARK_FATTY_ACID_METABOLISM	HALLMARK_FATTY_ACID_METABOLISM	Details ...	154	-0.210939	-1.08456	0.22695	0.587908	0.989	2821	tags=21%, list=17%, signal=25%
HALLMARK_TNFA_SIGNALING_VIA_NFKB	HALLMARK_TNFA_SIGNALING_VIA_NFKB		198	0.224866	1.05233	0.327586	0.63041	1	4019	tags=28%, list=24%, signal=36%
HALLMARK_MITOTIC_SPINDLE	HALLMARK_MITOTIC_SPINDLE		198	0.223259	1.04354	0.380109	0.633645	1	3340	tags=23%, list=20%, signal=28%
HALLMARK_UV_RESPONSE_DN	HALLMARK_UV_RESPONSE_DN		141	0.235395	1.05836	0.342105	0.636837	1	3591	tags=25%, list=21%, signal=31%
HALLMARK_MTORC1_SIGNALING	HALLMARK_MTORC1_SIGNALING	Details ...	196	-0.19811	-1.03786	0.372807	0.637365	0.995	3115	tags=24%, list=18%, signal=30%
HALLMARK_P53_PATHWAY	HALLMARK_P53_PATHWAY		194	0.229045	1.06244	0.309524	0.652269	1	4526	tags=32%, list=26%, signal=43%
HALLMARK_ESTROGEN_RESPONSE_EARLY	HALLMARK_ESTROGEN_RESPONSE_EARLY		196	0.221628	1.02656	0.417891	0.663474	1	5415	tags=35%, list=32%, signal=50%
HALLMARK_MYC_TARGETS_V1	HALLMARK_MYC_TARGETS_V1		192	0.208053	0.966766	0.539386	0.726086	1	5819	tags=37%, list=34%, signal=55%
HALLMARK_HEDGEHOG_SIGNALING	HALLMARK_HEDGEHOG_SIGNALING		35	0.285811	0.989588	0.452145	0.731967	1	2475	tags=23%, list=14%, signal=27%
HALLMARK_BILE_ACID_METABOLISM	HALLMARK_BILE_ACID_METABOLISM		112	0.226215	0.972154	0.502907	0.734631	1	3375	tags=25%, list=20%, signal=31%
HALLMARK_UNFOLDED_PROTEIN_RESPONSE	HALLMARK_UNFOLDED_PROTEIN_RESPONSE	Details ...	110	-0.231144	-1.09181	0.233898	0.742991	0.986	3818	tags=31%, list=22%, signal=40%
HALLMARK_ESTROGEN_RESPONSE_LATE	HALLMARK_ESTROGEN_RESPONSE_LATE		198	0.210361	0.975502	0.527202	0.749098	1	3337	tags=20%, list=20%, signal=25%
HALLMARK_CHOLESTEROL_HOMEOSTASIS	HALLMARK_CHOLESTEROL_HOMEOSTASIS	Details ...	73	-0.277671	-1.23715	0.131965	0.751306	0.7	3567	tags=36%, list=21%, signal=45%
HALLMARK_MYC_TARGETS_V2	HALLMARK_MYC_TARGETS_V2		58	0.257736	0.991645	0.468085	0.752267	1	4533	tags=31%, list=27%, signal=42%
HALLMARK_HEME_METABOLISM	HALLMARK_HEME_METABOLISM		195	0.198211	0.91566	0.661842	0.829621	1	3043	tags=20%, list=18%, signal=24%
HALLMARK_PANCREAS_BETA_CELLS	HALLMARK_PANCREAS_BETA_CELLS		40	0.26004	0.923452	0.574959	0.832824	1	4260	tags=33%, list=25%, signal=43%
HALLMARK_PEROXISOME	HALLMARK_PEROXISOME		101	0.206369	0.874067	0.724638	0.84533	1	4036	tags=28%, list=24%, signal=36%
HALLMARK_WNT_BETA_CATENIN_SIGNALING	HALLMARK_WNT_BETA_CATENIN_SIGNALING		42	0.235054	0.853763	0.700637	0.845616	1	4397	tags=24%, list=26%, signal=32%
HALLMARK_XENOBIOTIC_METABOLISM	HALLMARK_XENOBIOTIC_METABOLISM		199	0.188782	0.878888	0.776913	0.856234	1	4120	tags=26%, list=24%, signal=34%
HALLMARK_DNA_REPAIR	HALLMARK_DNA_REPAIR		142	0.191553	0.857992	0.786501	0.859526	1	3170	tags=19%, list=19%, signal=23%
HALLMARK_MYOGENESIS	HALLMARK_MYOGENESIS		199	0.189468	0.886375	0.743725	0.860701	1	3816	tags=25%, list=22%, signal=32%
HALLMARK_ADIPOGENESIS	HALLMARK_ADIPOGENESIS		194	0.179069	0.83226	0.854194	0.868541	1	4298	tags=26%, list=25%, signal=34%
HALLMARK_KRAS_SIGNALING_DN	HALLMARK_KRAS_SIGNALING_DN		191	0.190718	0.889325	0.732877	0.878492	1	3277	tags=20%, list=19%, signal=25%
HALLMARK_OXIDATIVE_PHOSPHORYLATION	HALLMARK_OXIDATIVE_PHOSPHORYLATION		197	0.168904	0.786223	0.938748	0.924166	1	3889	tags=23%, list=23%, signal=29%
HALLMARK_IL6_JAK_STAT3_SIGNALING	HALLMARK_IL6_JAK_STAT3_SIGNALING	Details ...	87	-0.166309	-0.766596	0.925595	0.947212	1	2200	tags=13%, list=13%, signal=14%
HALLMARK_ALLOGRAFT_REJECTION	HALLMARK_ALLOGRAFT_REJECTION		200	0.148867	0.695412	0.996005	0.97806	1	5806	tags=37%, list=34%, signal=55%
HALLMARK_NOTCH_SIGNALING	HALLMARK_NOTCH_SIGNALING	Details ...	32	-0.241603	-0.901753	0.616967	1	1	4936	tags=41%, list=29%, signal=57%
HALLMARK_INFLAMMATORY_RESPONSE	HALLMARK_INFLAMMATORY_RESPONSE	Details ...	197	-0.155606	-0.810277	0.952381	1	1	2243	tags=15%, list=13%, signal=17%
HALLMARK_PI3K_AKT_MTOR_SIGNALING	HALLMARK_PI3K_AKT_MTOR_SIGNALING	Details ...	104	-0.168588	-0.807438	0.903125	1	1	3161	tags=21%, list=18%, signal=26%
