# Supplementary material for: Predicting clinical outcomes from large scale cancer genomic profiles with deep survival models
Source: Sci Rep. 2017 Sep 15;7:11707. doi: 10.1038/s41598-017-11817-6 (PMC5601479; doi:10.1038/s41598-017-11817-6)
Supplement: Supplementary file 5 — Table S5 [file 41598_2017_11817_MOESM5_ESM.xlsx]

## Sheet: BRCA Transcrip. Risk Scores
Feature	Risk score	Risk score magnitude
FRMPD4	-0.0286027	0.0286027
SPSB4	-0.0266338	0.0266338
ARPC4	-0.0255901	0.0255901
TP53BP2	-0.0244486	0.0244486
TRIM34	-0.0242192	0.0242192
IRGC	-0.0239734	0.0239734
SLC20A1	-0.0238968	0.0238968
OR2AG1	-0.0226673	0.0226673
TAS2R16	-0.022632	0.022632
CRMP1	-0.022609	0.022609
LYSMD2	-0.0225393	0.0225393
DSG4	-0.0223612	0.0223612
SYTL3	-0.0222039	0.0222039
MRPS5	-0.0219321	0.0219321
NFIA	-0.0217811	0.0217811
NTN5	-0.0207906	0.0207906
CDK2	-0.0203841	0.0203841
SH3BGRL2	-0.020329	0.020329
RRAGC	-0.0203256	0.0203256
ATP11A	-0.0201638	0.0201638
ANKRD30B	-0.0201332	0.0201332
SPAG11A	-0.0200135	0.0200135
KIF1C	-0.0200018	0.0200018
NUP107	-0.0199176	0.0199176
EIF3C	-0.0198072	0.0198072
LBH	-0.0197979	0.0197979
UBC	-0.0194715	0.0194715
PI4KA	-0.0194452	0.0194452
MMP14	-0.0194221	0.0194221
E2F7	-0.0193429	0.0193429
ZNF821	-0.0192475	0.0192475
VASH2	-0.0192394	0.0192394
MED24	-0.0190165	0.0190165
CRYBA4	-0.01896	0.01896
SHOC2	-0.0189001	0.0189001
KCTD3	-0.0188992	0.0188992
MOBP	-0.0187684	0.0187684
EBP	-0.0187597	0.0187597
USP18	-0.0187177	0.0187177
DNAH5	-0.0186731	0.0186731
STK39	-0.0185771	0.0185771
CLIC1	-0.0184768	0.0184768
MAD2L1	-0.0184739	0.0184739
DDX5	-0.0184193	0.0184193
TFF1	-0.0183269	0.0183269
PEX10	-0.0183216	0.0183216
FRMD4B	-0.0183166	0.0183166
GPR142	-0.0182779	0.0182779
RAB30	-0.0182364	0.0182364
EVI5	-0.0181464	0.0181464
BDP1	-0.0181154	0.0181154
PSMG3	-0.018089	0.018089
ATP9B	-0.0180648	0.0180648
GPRC5D	-0.0180634	0.0180634
ZNF652	-0.0180389	0.0180389
PURA	-0.0180253	0.0180253
AHNAK	-0.0179699	0.0179699
SLC35E3	-0.0179691	0.0179691
TMCO3	-0.0179526	0.0179526
TDRD1	-0.0179357	0.0179357
GSDMB	-0.0178846	0.0178846
TGFBR1	-0.0178576	0.0178576
TFPI	-0.0177406	0.0177406
SOCS4	-0.0177305	0.0177305
SUSD3	-0.0177286	0.0177286
FBXO15	-0.0176667	0.0176667
MYL10	-0.0176406	0.0176406
ABHD15	-0.0175838	0.0175838
CCDC149	-0.0174921	0.0174921
DCLK1	-0.0174266	0.0174266
AMOTL1	-0.0174178	0.0174178
ANO1	-0.0174157	0.0174157
CDCA7L	-0.0173693	0.0173693
GOSR1	-0.0173298	0.0173298
COX7A2L	-0.0172921	0.0172921
FIP1L1	-0.0171717	0.0171717
C1orf198	-0.0171636	0.0171636
KIF25	-0.0171533	0.0171533
DDX1	-0.0171192	0.0171192
SUN3	-0.0170837	0.0170837
VWA2	-0.0170366	0.0170366
OR2W3	-0.0170231	0.0170231
TIAM1	-0.0170202	0.0170202
SHQ1	-0.0169028	0.0169028
BCL2A1	-0.0168158	0.0168158
TMEM200C	-0.0168133	0.0168133
GRB7	-0.0168122	0.0168122
GCNT7	-0.0168104	0.0168104
HBA1	-0.0167648	0.0167648
RPL26	-0.0167585	0.0167585
YIPF2	-0.0167582	0.0167582
GNL1	-0.0167319	0.0167319
SPPL2B	-0.0167115	0.0167115
CLSPN	-0.0166961	0.0166961
SCOC	-0.01668	0.01668
POLR3C	-0.0166381	0.0166381
NUP153	-0.0165592	0.0165592
GFRAL	-0.0165241	0.0165241
EPHX4	-0.0165184	0.0165184
LRRC43	-0.0164585	0.0164585
CTSO	-0.0164484	0.0164484
BANF2	-0.0164346	0.0164346
EIF3G	-0.0164236	0.0164236
C6orf136	-0.0164056	0.0164056
ZDHHC3	-0.016373	0.016373
WDR72	-0.0163471	0.0163471
ROCK2	-0.0163464	0.0163464
SYNGR4	-0.0162934	0.0162934
MYBPC1	-0.016267	0.016267
ZNF595	-0.0162302	0.0162302
MDC1	-0.0162172	0.0162172
SIGLEC6	-0.0162132	0.0162132
UGT2B11	-0.0162043	0.0162043
DDHD2	-0.016202	0.016202
CPNE4	-0.0161642	0.0161642
ATP5J2	-0.0161282	0.0161282
ING2	-0.0160712	0.0160712
SERF2	-0.0160364	0.0160364
CITED2	-0.0160166	0.0160166
ZNF697	-0.0159914	0.0159914
GPR27	-0.0159886	0.0159886
RAB11FIP3	-0.0159874	0.0159874
LRBA	-0.0159859	0.0159859
MANEA	-0.015979	0.015979
MRPL42	-0.0159115	0.0159115
CXCL3	-0.0159084	0.0159084
TOMM20	-0.0158922	0.0158922
CELF5	-0.0158785	0.0158785
TRIP10	-0.0158662	0.0158662
ZKSCAN4	-0.0158531	0.0158531
RCOR2	-0.0158133	0.0158133
KNDC1	-0.0157966	0.0157966
CCDC58	-0.0157835	0.0157835
SAP130	-0.0156932	0.0156932
TCF19	-0.0156874	0.0156874
ARHGAP1	-0.0156551	0.0156551
PCYT2	-0.0155971	0.0155971
KRTAP19-8	-0.0155858	0.0155858
FGR	-0.0155701	0.0155701
GPR119	-0.0155554	0.0155554
KLK3	-0.01553	0.01553
SLC5A5	-0.0155241	0.0155241
ERBB2	-0.0155042	0.0155042
LLGL2	-0.0154907	0.0154907
STRA8	-0.0154713	0.0154713
PCCB	-0.0154631	0.0154631
AMN1	-0.015436	0.015436
PAX4	-0.0154125	0.0154125
FAM105A	-0.0154075	0.0154075
ERAS	-0.0154064	0.0154064
SNAI3	-0.0153974	0.0153974
ANKRD31	-0.0153782	0.0153782
IL1R2	-0.0153678	0.0153678
SRRM4	-0.015358	0.015358
ADAM29	-0.0153035	0.0153035
HNRNPA0	-0.0152762	0.0152762
MEOX2	-0.0152553	0.0152553
C16orf70	-0.0152552	0.0152552
DOK4	-0.0152354	0.0152354
SNTA1	-0.0152147	0.0152147
PCYOX1	-0.015195	0.015195
C2orf42	-0.015191	0.015191
ZNF32	-0.0151756	0.0151756
TPP1	-0.0151665	0.0151665
EXOSC7	-0.0151575	0.0151575
BEST1	-0.0151572	0.0151572
CLPTM1	-0.0151528	0.0151528
FAM133B	-0.015147	0.015147
ACOT11	-0.0151428	0.0151428
PALB2	-0.0151425	0.0151425
MYH3	-0.015124	0.015124
TARM1	-0.0151019	0.0151019
KRT20	-0.0150989	0.0150989
CXCL16	-0.0150636	0.0150636
TFRC	-0.0150596	0.0150596
C11orf94	-0.015052	0.015052
MXRA5	-0.0149927	0.0149927
FDPS	-0.0149717	0.0149717
BRF1	-0.0149547	0.0149547
EFCAB1	-0.0149535	0.0149535
RYR2	-0.0149363	0.0149363
PTAFR	-0.0149344	0.0149344
IFNA2	-0.0149189	0.0149189
ZSWIM4	-0.0149162	0.0149162
TRIM26	-0.0149139	0.0149139
C1orf50	-0.0149027	0.0149027
NCKAP5	-0.0148968	0.0148968
MAL	-0.0148948	0.0148948
GOLGB1	-0.0148826	0.0148826
AHNAK2	-0.01487	0.01487
L1TD1	-0.0148646	0.0148646
GLUL	-0.0148629	0.0148629
OR51V1	-0.0148597	0.0148597
OR1E2	-0.0148377	0.0148377
SPEN	-0.0148036	0.0148036
SERPINA1	-0.0147998	0.0147998
INTS8	-0.0147958	0.0147958
GIGYF1	-0.0147897	0.0147897
STAB2	-0.0147785	0.0147785
NPSR1	-0.0147278	0.0147278
IFNW1	-0.0147253	0.0147253
ELP2	-0.0147126	0.0147126
PDE2A	-0.0147094	0.0147094
FBXL8	-0.014704	0.014704
KHDC1	-0.0147018	0.0147018
INSIG1	-0.0146978	0.0146978
SYNE2	-0.0146924	0.0146924
ATOH8	-0.0146685	0.0146685
SAMSN1	-0.0146447	0.0146447
PSMB11	-0.0146175	0.0146175
FUT5	-0.0146148	0.0146148
GSR	-0.0146007	0.0146007
ANK2	-0.0145742	0.0145742
SLC2A1	-0.0145567	0.0145567
SEMA6C	-0.0145554	0.0145554
FAM111A	-0.0145546	0.0145546
PIP4K2B	-0.0145519	0.0145519
KRT12	-0.0145511	0.0145511
ZNF792	-0.0145492	0.0145492
CTNNBIP1	-0.0145457	0.0145457
BAAT	-0.0145417	0.0145417
OR5M11	-0.0145009	0.0145009
DEFB119	-0.0145006	0.0145006
S100A7	-0.01449	0.01449
SRD5A2	-0.0144751	0.0144751
C20orf173	-0.014465	0.014465
RFPL1	-0.0144408	0.0144408
CNNM1	-0.0144197	0.0144197
GRID2IP	-0.014419	0.014419
SFTPA1	-0.0144087	0.0144087
GPR141	-0.0143798	0.0143798
UBE2QL1	-0.0143716	0.0143716
TPPP	-0.0143708	0.0143708
OR2AG2	-0.0143573	0.0143573
SIPA1L1	-0.014357	0.014357
FAM196B	-0.0143545	0.0143545
NUCKS1	-0.0143512	0.0143512
MB	-0.0143438	0.0143438
GLDC	-0.0143431	0.0143431
MRPL11	-0.0143394	0.0143394
CYP1B1	-0.0143364	0.0143364
MS4A1	-0.0143277	0.0143277
RFPL4A	-0.0143047	0.0143047
GREB1L	-0.0143015	0.0143015
JUNB	-0.0142991	0.0142991
TPSB2	-0.014296	0.014296
LOXL2	-0.0142614	0.0142614
DPRX	-0.0142597	0.0142597
MYLK	-0.0142354	0.0142354
CASC4	-0.0142162	0.0142162
AGBL4	-0.0142014	0.0142014
HSD17B1	-0.014196	0.014196
PTH	-0.0141932	0.0141932
KLK12	-0.0141921	0.0141921
ZNF600	-0.01416	0.01416
PRR5L	-0.0141549	0.0141549
TMEM14A	-0.0141536	0.0141536
DERA	-0.0141422	0.0141422
FNTA	-0.0141267	0.0141267
CMTM3	-0.0141262	0.0141262
TBC1D3	-0.0140942	0.0140942
FAM9C	-0.0140881	0.0140881
SCLY	-0.0140774	0.0140774
IMPDH1	-0.0140774	0.0140774
KCND3	-0.014054	0.014054
CYB5R2	-0.0140519	0.0140519
CCDC136	-0.0140467	0.0140467
PRPF4	-0.014033	0.014033
POFUT2	-0.014016	0.014016
HSPA1A	-0.0140042	0.0140042
DNAJC12	-0.0139954	0.0139954
SEL1L3	-0.0139949	0.0139949
HRK	-0.0139923	0.0139923
CREBL2	-0.013974	0.013974
COMMD7	-0.0139639	0.0139639
GNAI1	-0.0139581	0.0139581
ALOX5	-0.0139581	0.0139581
MARVELD3	-0.0139328	0.0139328
KIT	-0.0139325	0.0139325
SPACA1	-0.0139225	0.0139225
NPFFR1	-0.0139187	0.0139187
NHSL2	-0.0138819	0.0138819
PAGE3	-0.0138702	0.0138702
THBS3	-0.0138666	0.0138666
OGG1	-0.0138658	0.0138658
TCEAL8	-0.0138138	0.0138138
KLRF1	-0.0138136	0.0138136
ARHGEF6	-0.013802	0.013802
TMEM99	-0.0137999	0.0137999
MAK	-0.0137957	0.0137957
BACE2	-0.0137931	0.0137931
CXCR3	-0.0137888	0.0137888
APITD1	-0.0137862	0.0137862
TLN2	-0.0137818	0.0137818
OR4D1	-0.0137725	0.0137725
MPV17	-0.0137662	0.0137662
TNRC6C	-0.0137658	0.0137658
ROBO2	-0.0137537	0.0137537
RAE1	-0.0137517	0.0137517
KHDRBS1	-0.0137486	0.0137486
GABRB3	-0.0137478	0.0137478
PLAGL1	-0.0137049	0.0137049
FBXW9	-0.0136757	0.0136757
MEP1A	-0.0136638	0.0136638
F2R	-0.0136511	0.0136511
MPDZ	-0.0136417	0.0136417
MEF2A	-0.0136383	0.0136383
KCNJ6	-0.0136208	0.0136208
FAM47A	-0.0136103	0.0136103
ZNF808	-0.0135963	0.0135963
TNFAIP6	-0.0135854	0.0135854
CSF3	-0.0135637	0.0135637
DYNLL2	-0.0135223	0.0135223
SLC39A8	-0.013512	0.013512
RASSF5	-0.0134885	0.0134885
LRRN1	-0.0134813	0.0134813
CBLB	-0.0134781	0.0134781
TMPPE	-0.013467	0.013467
C8orf48	-0.0134448	0.0134448
FASN	-0.0134378	0.0134378
UBXN4	-0.0134374	0.0134374
ITM2C	-0.013411	0.013411
FANCL	-0.0134086	0.0134086
KLHDC3	-0.0134049	0.0134049
SLC1A4	-0.0133722	0.0133722
IFT57	-0.0133508	0.0133508
WDR62	-0.0133412	0.0133412
RNF186	-0.0133411	0.0133411
PMPCB	-0.0133335	0.0133335
PDLIM3	-0.0133283	0.0133283
NLRP12	-0.0133275	0.0133275
COL20A1	-0.0133272	0.0133272
A2M	-0.0133223	0.0133223
CACNB1	-0.0133102	0.0133102
EPS15	-0.0133068	0.0133068
MYO1H	-0.0132977	0.0132977
RUNX1	-0.0132957	0.0132957
MAP2	-0.0132763	0.0132763
TTYH1	-0.0132659	0.0132659
KLF5	-0.0132605	0.0132605
DCHS2	-0.0132462	0.0132462
HGS	-0.0132421	0.0132421
MYO15A	-0.0132368	0.0132368
SBSN	-0.0132299	0.0132299
CYP4X1	-0.0132179	0.0132179
GCSH	-0.0131909	0.0131909
UBE2D4	-0.0131907	0.0131907
POLE4	-0.0131845	0.0131845
OPN3	-0.0131743	0.0131743
TMEM164	-0.0131742	0.0131742
IL7	-0.013167	0.013167
SLC2A6	-0.0131561	0.0131561
CTDSPL	-0.0131561	0.0131561
MTTP	-0.0131264	0.0131264
WDYHV1	-0.0131236	0.0131236
GALC	-0.0130921	0.0130921
RP9	-0.0130843	0.0130843
HAAO	-0.0130811	0.0130811
TAF1B	-0.01308	0.01308
DNAJC28	-0.0130721	0.0130721
PTGER3	-0.0130584	0.0130584
KIAA1147	-0.0130483	0.0130483
PEX11G	-0.0129823	0.0129823
LPCAT1	-0.0129805	0.0129805
IFT52	-0.0129772	0.0129772
KRTAP4-4	-0.0129645	0.0129645
GFPT2	-0.0129497	0.0129497
HIST1H2AL	-0.0129318	0.0129318
TTC8	-0.0129313	0.0129313
SLCO1C1	-0.0129295	0.0129295
HIST1H2BK	-0.0129217	0.0129217
RSAD1	-0.0129189	0.0129189
TCP10	-0.0129185	0.0129185
ITGAE	-0.0129132	0.0129132
CLIP3	-0.0129001	0.0129001
PDIA2	-0.0128955	0.0128955
SNX13	-0.0128853	0.0128853
KRTAP10-4	-0.0128801	0.0128801
SPSB2	-0.0128701	0.0128701
ATP8B1	-0.0128698	0.0128698
SLC2A13	-0.012858	0.012858
RGS6	-0.0128426	0.0128426
DIO3	-0.0128404	0.0128404
NFE2	-0.0128398	0.0128398
ZNF679	-0.0128336	0.0128336
PPP1R3C	-0.0128271	0.0128271
CARNS1	-0.0128129	0.0128129
EFR3B	-0.0128057	0.0128057
DYNC2H1	-0.0127906	0.0127906
KIAA1524	-0.0127883	0.0127883
CARS2	-0.0127874	0.0127874
HIST1H4B	-0.0127739	0.0127739
ZDHHC17	-0.0127688	0.0127688
HIPK3	-0.0127492	0.0127492
STMN3	-0.012748	0.012748
TOR1AIP2	-0.0127443	0.0127443
SPAG11B	-0.0127388	0.0127388
NAT2	-0.0127361	0.0127361
PLAU	-0.0127314	0.0127314
PLEKHH2	-0.0127233	0.0127233
ZMAT2	-0.0127205	0.0127205
HLA-DQA1	-0.0127097	0.0127097
STK17A	-0.012709	0.012709
SCGB1D4	-0.0127038	0.0127038
PROKR1	-0.0126937	0.0126937
SMC1A	-0.0126905	0.0126905
KPNA5	-0.0126784	0.0126784
CAMK2D	-0.0126621	0.0126621
ESYT1	-0.0126566	0.0126566
RNF2	-0.0126424	0.0126424
LZIC	-0.0126313	0.0126313
GABBR2	-0.0126293	0.0126293
TRAPPC4	-0.0126276	0.0126276
DNAJC19	-0.0126267	0.0126267
MSRB3	-0.0125942	0.0125942
ANO8	-0.0125872	0.0125872
OR4M2	-0.0125867	0.0125867
STAT5A	-0.0125835	0.0125835
GPC2	-0.0125779	0.0125779
HTR1F	-0.0125719	0.0125719
PRMT1	-0.012571	0.012571
TOM1L2	-0.0125699	0.0125699
EPHX1	-0.0125696	0.0125696
SUN5	-0.012563	0.012563
ARNT	-0.0125628	0.0125628
GTF3C2	-0.0125618	0.0125618
ELANE	-0.0125523	0.0125523
CORO6	-0.012543	0.012543
UBR3	-0.0125409	0.0125409
HSCB	-0.0125316	0.0125316
NPPB	-0.0124982	0.0124982
CNTD2	-0.0124909	0.0124909
OR52H1	-0.0124824	0.0124824
CDK5R2	-0.012481	0.012481
SFRP1	-0.0124777	0.0124777
MGP	-0.0124667	0.0124667
GBA2	-0.0124623	0.0124623
RPL17	-0.0124517	0.0124517
SNX32	-0.0124493	0.0124493
MTX3	-0.0124487	0.0124487
VWCE	-0.012446	0.012446
PSG8	-0.0124409	0.0124409
C10orf54	-0.0124256	0.0124256
NXPH2	-0.0124199	0.0124199
NRN1L	-0.0124186	0.0124186
SURF2	-0.0124157	0.0124157
RAB13	-0.0124042	0.0124042
MYO1F	-0.012391	0.012391
NANP	-0.0123847	0.0123847
RNF41	-0.0123712	0.0123712
ITPRIP	-0.0123658	0.0123658
SUN1	-0.0123656	0.0123656
RIMKLB	-0.012355	0.012355
ENTPD2	-0.012353	0.012353
CEACAM7	-0.0123433	0.0123433
SLC16A14	-0.0123253	0.0123253
ZNF878	-0.0123207	0.0123207
USP44	-0.0123187	0.0123187
ZNF566	-0.0123145	0.0123145
BCL10	-0.0123138	0.0123138
MLLT11	-0.0123083	0.0123083
ADAM23	-0.0123043	0.0123043
CORO1C	-0.0122947	0.0122947
LCP1	-0.0122941	0.0122941
KRT72	-0.0122607	0.0122607
MYF5	-0.0122555	0.0122555
NYX	-0.0122554	0.0122554
BEX2	-0.0122511	0.0122511
FOXD2	-0.012245	0.012245
OXTR	-0.0122341	0.0122341
ARL13B	-0.0122259	0.0122259
RPL19	-0.0122226	0.0122226
PDK1	-0.0122194	0.0122194
RPA4	-0.0122133	0.0122133
VPS13B	-0.0122119	0.0122119
FCHSD1	-0.012208	0.012208
GMFG	-0.0122037	0.0122037
SLC4A2	-0.0121978	0.0121978
TREX1	-0.012195	0.012195
CD96	-0.0121839	0.0121839
SERINC4	-0.0121811	0.0121811
CPNE8	-0.0121789	0.0121789
TRIM54	-0.012171	0.012171
NUF2	-0.0121653	0.0121653
MMP19	-0.0121648	0.0121648
KRT17	-0.0121562	0.0121562
HAO2	-0.0121459	0.0121459
EZH1	-0.0121448	0.0121448
COL4A5	-0.0121432	0.0121432
TSPAN14	-0.0121291	0.0121291
RASSF4	-0.0121256	0.0121256
ZNF714	-0.012124	0.012124
EIF5	-0.0121186	0.0121186
CD83	-0.0121158	0.0121158
ZFY	-0.0121116	0.0121116
SNX5	-0.0121061	0.0121061
RXFP4	-0.0121043	0.0121043
ERP27	-0.012104	0.012104
ABCG5	-0.0121003	0.0121003
CCDC43	-0.0120933	0.0120933
WAS	-0.012083	0.012083
ZNF625	-0.0120817	0.0120817
DUSP26	-0.0120695	0.0120695
ATF1	-0.0120689	0.0120689
SLC9A3R1	-0.0120639	0.0120639
MS4A13	-0.0120512	0.0120512
OR2H2	-0.0120404	0.0120404
BCAS4	-0.0120314	0.0120314
GRAMD4	-0.0120253	0.0120253
ZNF225	-0.0120081	0.0120081
PLA2G2D	-0.0120063	0.0120063
RPL22	-0.0119979	0.0119979
STX19	-0.0119925	0.0119925
CAV3	-0.0119816	0.0119816
ASMTL	-0.011979	0.011979
TP73	-0.0119639	0.0119639
CALHM3	-0.0119601	0.0119601
ZNF675	-0.0119593	0.0119593
ZBTB20	-0.0119469	0.0119469
DNAH14	-0.0119458	0.0119458
AP2B1	-0.0119405	0.0119405
IBTK	-0.011938	0.011938
HYAL1	-0.0119294	0.0119294
STYK1	-0.0119278	0.0119278
RPRM	-0.0119191	0.0119191
LZTFL1	-0.0119171	0.0119171
PHF13	-0.0119158	0.0119158
SLC32A1	-0.0119132	0.0119132
FAM69C	-0.0119131	0.0119131
ODF3L2	-0.0119108	0.0119108
UBTF	-0.0119021	0.0119021
TMEM176B	-0.0118988	0.0118988
HOXA13	-0.0118973	0.0118973
RCSD1	-0.01189	0.01189
MED30	-0.0118778	0.0118778
USP1	-0.0118773	0.0118773
PRKACB	-0.0118751	0.0118751
HHAT	-0.0118749	0.0118749
MYH2	-0.0118707	0.0118707
ILKAP	-0.0118644	0.0118644
GDPD4	-0.0118595	0.0118595
THRB	-0.0118573	0.0118573
WDR24	-0.0118572	0.0118572
PSMD8	-0.0118535	0.0118535
SPEF2	-0.0118503	0.0118503
SETDB1	-0.01185	0.01185
C15orf57	-0.0118494	0.0118494
CD300A	-0.0118471	0.0118471
FZD10	-0.0118375	0.0118375
AMH	-0.0118321	0.0118321
ZAN	-0.0118311	0.0118311
ARID3C	-0.011814	0.011814
ZNF135	-0.0118126	0.0118126
FAM46C	-0.0118112	0.0118112
LDLRAD3	-0.0117895	0.0117895
TLL2	-0.0117883	0.0117883
ARMC3	-0.0117868	0.0117868
KNCN	-0.0117836	0.0117836
PRKG2	-0.0117796	0.0117796
DDX28	-0.0117746	0.0117746
ASPH	-0.0117715	0.0117715
ARSH	-0.0117672	0.0117672
BTK	-0.0117631	0.0117631
TTC5	-0.0117607	0.0117607
ZDHHC12	-0.0117601	0.0117601
CHAC1	-0.0117564	0.0117564
HBM	-0.0117558	0.0117558
TRIM49	-0.0117497	0.0117497
REST	-0.0117401	0.0117401
LIPC	-0.0117395	0.0117395
SPSB1	-0.0117331	0.0117331
CHRNE	-0.0117229	0.0117229
HYAL3	-0.0117191	0.0117191
ZDHHC5	-0.0117116	0.0117116
CYLC1	-0.0117103	0.0117103
CD207	-0.0117012	0.0117012
CASKIN1	-0.0116976	0.0116976
C1orf159	-0.0116974	0.0116974
M6PR	-0.0116878	0.0116878
ZFP91	-0.0116873	0.0116873
CD300LG	-0.0116808	0.0116808
CBX8	-0.0116796	0.0116796
WDR41	-0.0116752	0.0116752
ISL1	-0.0116702	0.0116702
ZNF57	-0.0116685	0.0116685
C19orf60	-0.0116602	0.0116602
SVOPL	-0.0116593	0.0116593
PLAC4	-0.0116551	0.0116551
LEKR1	-0.0116525	0.0116525
SMUG1	-0.0116523	0.0116523
ZNF721	-0.0116395	0.0116395
EIF4E3	-0.0116362	0.0116362
TRIM10	-0.0116205	0.0116205
XCL1	-0.0116191	0.0116191
TINF2	-0.0116184	0.0116184
NASP	-0.0116162	0.0116162
PRSS54	-0.0116161	0.0116161
TSC22D3	-0.0116005	0.0116005
TFR2	-0.0115971	0.0115971
SDCCAG8	-0.0115925	0.0115925
CTNNA1	-0.0115889	0.0115889
KRTAP10-8	-0.0115855	0.0115855
BRWD1	-0.0115789	0.0115789
UTF1	-0.0115772	0.0115772
KRT2	-0.0115662	0.0115662
RBMS2	-0.0115626	0.0115626
LPCAT2	-0.0115604	0.0115604
GPHB5	-0.0115589	0.0115589
ACBD4	-0.0115573	0.0115573
UBQLN4	-0.0115502	0.0115502
KCNJ12	-0.0115411	0.0115411
OR4C11	-0.0115355	0.0115355
TRIM62	-0.0115325	0.0115325
METAP2	-0.0115167	0.0115167
RCOR1	-0.0115125	0.0115125
RPL34	-0.011508	0.011508
FGF9	-0.0114993	0.0114993
PDCD2L	-0.0114987	0.0114987
ZFP37	-0.0114982	0.0114982
MRPL10	-0.0114978	0.0114978
CYP1A1	-0.0114957	0.0114957
HIST1H2BN	-0.0114933	0.0114933
CAPN2	-0.0114768	0.0114768
DHTKD1	-0.0114724	0.0114724
WDHD1	-0.0114613	0.0114613
HIF1A	-0.0114569	0.0114569
PARS2	-0.0114529	0.0114529
MYO6	-0.0114528	0.0114528
ARHGEF37	-0.0114492	0.0114492
DBH	-0.0114475	0.0114475
STS	-0.0114456	0.0114456
MORN2	-0.0114445	0.0114445
HEXA	-0.0114443	0.0114443
TBC1D29	-0.0114273	0.0114273
FGL2	-0.0114273	0.0114273
ALCAM	-0.0114189	0.0114189
AVP	-0.0114076	0.0114076
GK5	-0.0114043	0.0114043
ZNF410	-0.0114	0.0114
NETO2	-0.011399	0.011399
CIDEA	-0.0113965	0.0113965
GNAQ	-0.0113906	0.0113906
RBM6	-0.0113895	0.0113895
YPEL1	-0.0113866	0.0113866
APBB1IP	-0.0113794	0.0113794
ARF5	-0.0113746	0.0113746
SERPINB4	-0.0113728	0.0113728
CXCL5	-0.0113647	0.0113647
ARV1	-0.0113585	0.0113585
2017-09-10	-0.0113581	0.0113581
PDIA6	-0.0113579	0.0113579
IQCD	-0.0113481	0.0113481
ZNF107	-0.011348	0.011348
LDOC1L	-0.0113424	0.0113424
SLAMF1	-0.0113393	0.0113393
XAB2	-0.0113332	0.0113332
SLC22A11	-0.0113272	0.0113272
SPAST	-0.0113094	0.0113094
ATP5G1	-0.0113085	0.0113085
PRKCE	-0.0113065	0.0113065
VIM	-0.0113062	0.0113062
SNTN	-0.0113062	0.0113062
CDKN1C	-0.0113045	0.0113045
MAP3K6	-0.0113005	0.0113005
SEC13	-0.011299	0.011299
B4GALT6	-0.0112927	0.0112927
COL7A1	-0.0112809	0.0112809
PLEKHM3	-0.0112664	0.0112664
HERPUD1	-0.011242	0.011242
CLSTN2	-0.0112412	0.0112412
C5orf49	-0.0112389	0.0112389
OR5I1	-0.0112338	0.0112338
ISL2	-0.0112302	0.0112302
CASP14	-0.0112222	0.0112222
DAZAP1	-0.011222	0.011222
HDAC8	-0.011215	0.011215
GYS1	-0.0112077	0.0112077
SLC45A3	-0.011206	0.011206
UBIAD1	-0.0111967	0.0111967
PC	-0.011196	0.011196
CLSTN3	-0.0111947	0.0111947
PDE6B	-0.0111897	0.0111897
LIPJ	-0.0111818	0.0111818
LGI1	-0.011179	0.011179
CLEC3B	-0.0111787	0.0111787
HSD17B4	-0.0111777	0.0111777
DEFA1B	-0.0111765	0.0111765
C7orf57	-0.0111756	0.0111756
ATG2A	-0.0111746	0.0111746
EPHA2	-0.011163	0.011163
UNC13C	-0.0111621	0.0111621
EIF4A2	-0.0111569	0.0111569
NKX6-2	-0.0111514	0.0111514
ORAI2	-0.0111476	0.0111476
RDH14	-0.0111453	0.0111453
MEPE	-0.0111298	0.0111298
SH3RF1	-0.0111286	0.0111286
LEMD2	-0.0111213	0.0111213
CNN1	-0.01112	0.01112
COL11A1	-0.0111198	0.0111198
PRSS12	-0.0111121	0.0111121
IL19	-0.0111118	0.0111118
SNAP25	-0.0111117	0.0111117
WNT2	-0.0111014	0.0111014
OR2A14	-0.0110998	0.0110998
TAS2R9	-0.0110804	0.0110804
EIF3L	-0.0110763	0.0110763
NXN	-0.0110748	0.0110748
GJA5	-0.0110651	0.0110651
CYP21A2	-0.0110515	0.0110515
RCBTB2	-0.0110495	0.0110495
PSME1	-0.0110465	0.0110465
OR51E2	-0.0110422	0.0110422
STOM	-0.0110355	0.0110355
C22orf46	-0.0110347	0.0110347
IL4R	-0.0110337	0.0110337
SLC6A1	-0.0110227	0.0110227
NPPA	-0.0110218	0.0110218
MYO19	-0.011009	0.011009
MR1	-0.0110069	0.0110069
ZSWIM3	-0.0110001	0.0110001
PAICS	-0.0109946	0.0109946
VOPP1	-0.0109938	0.0109938
CYP8B1	-0.0109915	0.0109915
FAM83H	-0.0109862	0.0109862
TMTC4	-0.010985	0.010985
ALAS1	-0.0109742	0.0109742
ZNF91	-0.0109699	0.0109699
GADD45A	-0.0109641	0.0109641
CNR2	-0.0109517	0.0109517
SPNS2	-0.010947	0.010947
WDR37	-0.0109424	0.0109424
FEZF2	-0.0109395	0.0109395
CDCA7	-0.010939	0.010939
EPOR	-0.0109388	0.0109388
USP2	-0.010933	0.010933
KLF9	-0.0109275	0.0109275
SVIP	-0.0109238	0.0109238
FBXL14	-0.010923	0.010923
PPDPF	-0.0109125	0.0109125
PPM1B	-0.0109095	0.0109095
PCDH15	-0.0108993	0.0108993
OR51B5	-0.010894	0.010894
FRMD7	-0.0108798	0.0108798
FAM174A	-0.0108785	0.0108785
KLHL28	-0.0108784	0.0108784
SMYD2	-0.0108701	0.0108701
OR5M10	-0.0108698	0.0108698
RECQL5	-0.0108684	0.0108684
EIF4G1	-0.0108669	0.0108669
TRIM45	-0.0108639	0.0108639
SAMD1	-0.010854	0.010854
ZNF839	-0.0108462	0.0108462
RPL36A	-0.0108376	0.0108376
TBX22	-0.0108283	0.0108283
TGFB2	-0.0108253	0.0108253
YJEFN3	-0.0108213	0.0108213
H2AFV	-0.0108119	0.0108119
RNF146	-0.0108072	0.0108072
SEC16B	-0.0108056	0.0108056
LRRTM1	-0.0108016	0.0108016
RHOC	-0.0108008	0.0108008
TMEM105	-0.0107995	0.0107995
TFPI2	-0.0107973	0.0107973
SFMBT2	-0.010795	0.010795
LRRC3B	-0.0107948	0.0107948
COTL1	-0.0107916	0.0107916
TNFRSF13B	-0.0107899	0.0107899
TMEM86B	-0.0107838	0.0107838
HIST1H3C	-0.0107825	0.0107825
PEMT	-0.0107795	0.0107795
DIRAS2	-0.0107793	0.0107793
LSM1	-0.0107765	0.0107765
PAPOLA	-0.010775	0.010775
MOV10L1	-0.0107705	0.0107705
MTHFD1	-0.0107688	0.0107688
PERP	-0.0107575	0.0107575
REPS1	-0.0107521	0.0107521
RHCE	-0.0107507	0.0107507
CDKN2C	-0.0107403	0.0107403
CD248	-0.0107393	0.0107393
ACAA2	-0.0107376	0.0107376
ANKRD1	-0.0107238	0.0107238
ZNF521	-0.0107105	0.0107105
TNFRSF13C	-0.0107069	0.0107069
ANKRD28	-0.0107015	0.0107015
FOS	-0.0106951	0.0106951
TLR5	-0.0106937	0.0106937
MBD2	-0.0106917	0.0106917
HOXB3	-0.0106906	0.0106906
OR6C65	-0.0106871	0.0106871
ZBTB9	-0.0106855	0.0106855
LYRM2	-0.0106791	0.0106791
PGAP1	-0.0106756	0.0106756
WDR66	-0.0106746	0.0106746
UBA3	-0.0106739	0.0106739
CTSH	-0.0106665	0.0106665
PRM2	-0.0106643	0.0106643
PSMB5	-0.010658	0.010658
COL23A1	-0.0106561	0.0106561
ZNF551	-0.0106551	0.0106551
TKTL1	-0.0106502	0.0106502
ATP6AP1L	-0.0106384	0.0106384
GRIN2C	-0.0106382	0.0106382
CTSC	-0.0106337	0.0106337
UPP2	-0.0106321	0.0106321
RPS6KC1	-0.0106252	0.0106252
APOA5	-0.0106221	0.0106221
DPF1	-0.0106096	0.0106096
UST	-0.0106062	0.0106062
SLC44A5	-0.0106055	0.0106055
IL1B	-0.0106049	0.0106049
ASAP3	-0.0105977	0.0105977
CASS4	-0.0105844	0.0105844
OR13J1	-0.0105832	0.0105832
HCK	-0.0105823	0.0105823
RTN4RL2	-0.0105822	0.0105822
FRYL	-0.0105802	0.0105802
FAM198B	-0.0105722	0.0105722
COL16A1	-0.0105717	0.0105717
POM121L2	-0.0105713	0.0105713
CRTAC1	-0.0105703	0.0105703
ZNF80	-0.0105701	0.0105701
TNFSF9	-0.0105696	0.0105696
RAD51	-0.010567	0.010567
PSG4	-0.0105643	0.0105643
KLRK1	-0.0105639	0.0105639
FUT10	-0.0105608	0.0105608
CHMP2B	-0.0105562	0.0105562
XRRA1	-0.0105523	0.0105523
ENGASE	-0.010551	0.010551
SPRR2A	-0.0105506	0.0105506
MRPS18A	-0.0105486	0.0105486
MRPL28	-0.0105383	0.0105383
MRGPRX4	-0.0105363	0.0105363
NENF	-0.0105341	0.0105341
VCPIP1	-0.0105334	0.0105334
OR51G2	-0.0105329	0.0105329
ASTE1	-0.0105293	0.0105293
C21orf91	-0.0105245	0.0105245
CHRAC1	-0.0105215	0.0105215
PSPN	-0.0105163	0.0105163
DDX46	-0.0105161	0.0105161
BRWD3	-0.0105155	0.0105155
POMGNT1	-0.0105151	0.0105151
RUFY4	-0.0105137	0.0105137
KCNJ3	-0.0105064	0.0105064
MAP6D1	-0.0104954	0.0104954
INTS5	-0.0104886	0.0104886
ZNF793	-0.0104859	0.0104859
RPL18A	-0.0104769	0.0104769
ATAD3A	-0.0104763	0.0104763
JAG2	-0.0104758	0.0104758
PLA2G6	-0.0104735	0.0104735
CRYGA	-0.0104715	0.0104715
RAB27A	-0.0104659	0.0104659
ACSBG2	-0.0104634	0.0104634
HHLA1	-0.0104604	0.0104604
SNAP29	-0.0104554	0.0104554
SNX24	-0.0104523	0.0104523
TRIML2	-0.010448	0.010448
CHDH	-0.0104446	0.0104446
MLF2	-0.0104445	0.0104445
GRM1	-0.0104406	0.0104406
CYP3A43	-0.0104365	0.0104365
CDK11B	-0.010433	0.010433
FAM114A1	-0.0104306	0.0104306
PDCD11	-0.0104236	0.0104236
SDR39U1	-0.0104221	0.0104221
DHRS7B	-0.0104208	0.0104208
UBE2R2	-0.010413	0.010413
UQCR10	-0.0104107	0.0104107
HIST1H3H	-0.0104033	0.0104033
SHFM1	-0.0104006	0.0104006
CPEB3	-0.0103966	0.0103966
CYP27A1	-0.0103925	0.0103925
MYOM3	-0.0103899	0.0103899
SUPT7L	-0.0103887	0.0103887
DBX2	-0.0103875	0.0103875
CD53	-0.0103813	0.0103813
NOTCH1	-0.0103716	0.0103716
SIGLEC15	-0.010368	0.010368
NEFL	-0.0103644	0.0103644
ZNF641	-0.0103622	0.0103622
NPL	-0.0103617	0.0103617
IRAK1BP1	-0.0103596	0.0103596
H2AFY	-0.0103584	0.0103584
DNAH17	-0.0103537	0.0103537
PRMT2	-0.0103487	0.0103487
MED1	-0.0103437	0.0103437
C14orf2	-0.010338	0.010338
DRAM2	-0.0103376	0.0103376
ADARB2	-0.0103328	0.0103328
PCDH17	-0.0103317	0.0103317
VNN3	-0.0103313	0.0103313
FLG2	-0.0103302	0.0103302
KRT81	-0.0103299	0.0103299
COL28A1	-0.0103273	0.0103273
TF	-0.0103204	0.0103204
LZTS2	-0.01032	0.01032
GPR50	-0.0103178	0.0103178
CASP5	-0.0103114	0.0103114
SBK1	-0.0103112	0.0103112
FBXO9	-0.0103108	0.0103108
PLAUR	-0.0103045	0.0103045
RFWD3	-0.0103006	0.0103006
EXOSC8	-0.0102965	0.0102965
CUTC	-0.0102926	0.0102926
KRTAP27-1	-0.0102904	0.0102904
SUN2	-0.0102886	0.0102886
CNKSR1	-0.0102824	0.0102824
SAT1	-0.0102747	0.0102747
TTC24	-0.0102735	0.0102735
FAM179B	-0.0102706	0.0102706
FBXO38	-0.0102649	0.0102649
TTC32	-0.0102627	0.0102627
LSR	-0.0102603	0.0102603
GSTT2	-0.0102582	0.0102582
CLCA4	-0.0102579	0.0102579
OR5F1	-0.0102556	0.0102556
CRYGN	-0.0102532	0.0102532
TACO1	-0.0102499	0.0102499
ZNF813	-0.0102433	0.0102433
TFAP2D	-0.0102386	0.0102386
CETN3	-0.0102381	0.0102381
ATG10	-0.0102351	0.0102351
C12orf4	-0.0102343	0.0102343
ZCCHC4	-0.0102325	0.0102325
TMPRSS13	-0.0102259	0.0102259
PADI3	-0.0102236	0.0102236
ZZEF1	-0.0102235	0.0102235
FCGR2A	-0.0102176	0.0102176
SLITRK1	-0.0102175	0.0102175
QARS	-0.0102172	0.0102172
SCMH1	-0.0102034	0.0102034
LDB3	-0.0101974	0.0101974
NR2F2	-0.0101956	0.0101956
ADCY5	-0.010191	0.010191
MS4A4A	-0.0101876	0.0101876
MRPL24	-0.0101823	0.0101823
ZNF280C	-0.0101813	0.0101813
OR6N2	-0.0101764	0.0101764
PNKD	-0.0101728	0.0101728
INTS4	-0.0101708	0.0101708
VSNL1	-0.0101683	0.0101683
CHD6	-0.0101458	0.0101458
IL1A	-0.010142	0.010142
MSL2	-0.0101378	0.0101378
OLFM2	-0.010128	0.010128
CLNS1A	-0.0101277	0.0101277
SERBP1	-0.0101228	0.0101228
LIG3	-0.0101226	0.0101226
SP8	-0.0101212	0.0101212
OR52E8	-0.0101202	0.0101202
MYH10	-0.0101197	0.0101197
OR4D11	-0.0101193	0.0101193
TAPBPL	-0.0101151	0.0101151
GPR180	-0.0101128	0.0101128
RAB5C	-0.0101115	0.0101115
MEIS2	-0.0101002	0.0101002
COX7A2	-0.0100986	0.0100986
LUZP4	-0.010098	0.010098
IL18BP	-0.0100972	0.0100972
VTN	-0.0100952	0.0100952
FBF1	-0.0100934	0.0100934
COMMD1	-0.0100925	0.0100925
C14orf105	-0.0100878	0.0100878
HLTF	-0.0100832	0.0100832
PDLIM5	-0.0100785	0.0100785
PRKRIP1	-0.0100765	0.0100765
L2HGDH	-0.0100701	0.0100701
BIN3	-0.0100696	0.0100696
TTC7B	-0.0100642	0.0100642
AMPD1	-0.0100599	0.0100599
TRIM29	-0.0100561	0.0100561
KRT4	-0.0100534	0.0100534
CDSN	-0.0100514	0.0100514
CNTFR	-0.0100493	0.0100493
LCE1C	-0.0100491	0.0100491
ZC3H13	-0.0100448	0.0100448
AGTR1	-0.0100402	0.0100402
PIP5K1C	-0.0100361	0.0100361
FOXD3	-0.0100355	0.0100355
EIF1	-0.0100348	0.0100348
JAK1	-0.0100344	0.0100344
MATN1	-0.010034	0.010034
MITD1	-0.0100335	0.0100335
RARRES3	-0.0100224	0.0100224
ATOH1	-0.0100212	0.0100212
CACNB3	-0.0100189	0.0100189
FGFR1OP2	-0.0100178	0.0100178
EPHA4	-0.0100132	0.0100132
RAPGEF6	-0.0100072	0.0100072
RSU1	-0.010003	0.010003
GINS2	-0.0100024	0.0100024
KIF1A	-0.0100022	0.0100022
TPTE2	-0.010002	0.010002
FARS2	-0.0100003	0.0100003
PTS	-0.00999863	0.00999863
TTLL9	-0.00999348	0.00999348
ZNF236	-0.00998906	0.00998906
PGC	-0.009986	0.009986
MUL1	-0.00998509	0.00998509
ARID5A	-0.00998207	0.00998207
ZDHHC24	-0.00997869	0.00997869
CYP4F22	-0.00997754	0.00997754
CAPN5	-0.00997033	0.00997033
PDCD1LG2	-0.00996957	0.00996957
POTEF	-0.0099691	0.0099691
OR10T2	-0.00996666	0.00996666
KREMEN2	-0.00996372	0.00996372
TTR	-0.00996272	0.00996272
ARPC1B	-0.00995859	0.00995859
C10orf53	-0.00995661	0.00995661
CDK10	-0.00995367	0.00995367
BAHCC1	-0.00995276	0.00995276
OR56A1	-0.00995013	0.00995013
MCM9	-0.00994868	0.00994868
ZNF664	-0.00994745	0.00994745
OTUD4	-0.00993923	0.00993923
C4orf33	-0.00993779	0.00993779
LRP11	-0.00993681	0.00993681
FASLG	-0.00993182	0.00993182
LRP2BP	-0.00993175	0.00993175
CSDE1	-0.0099301	0.0099301
CD274	-0.00992906	0.00992906
SPANXN2	-0.00991513	0.00991513
SPOPL	-0.00990543	0.00990543
TMEM106C	-0.00990434	0.00990434
FFAR1	-0.00990433	0.00990433
CMTM2	-0.00990128	0.00990128
OR2T10	-0.00989759	0.00989759
PYROXD2	-0.00989715	0.00989715
FAM101A	-0.00989645	0.00989645
CCR2	-0.00989549	0.00989549
ARFGAP2	-0.00989316	0.00989316
C21orf2	-0.0098925	0.0098925
TAS2R40	-0.00988815	0.00988815
SPATA21	-0.00988452	0.00988452
BSND	-0.00987628	0.00987628
TGIF1	-0.00987579	0.00987579
FMNL3	-0.00987567	0.00987567
PHYHIPL	-0.00987365	0.00987365
TUSC2	-0.00987133	0.00987133
SCFD1	-0.00987077	0.00987077
FRY	-0.00986671	0.00986671
PDE8A	-0.00986316	0.00986316
PRAMEF20	-0.00985871	0.00985871
NFKBIE	-0.00985245	0.00985245
HGFAC	-0.00985115	0.00985115
MRPL54	-0.00984945	0.00984945
SYT12	-0.00984884	0.00984884
YAP1	-0.00984596	0.00984596
TSHB	-0.00984511	0.00984511
C19orf45	-0.00984293	0.00984293
UBR4	-0.00984038	0.00984038
GNG10	-0.00983656	0.00983656
FNIP1	-0.00983374	0.00983374
ZNF285	-0.00983302	0.00983302
TMC5	-0.0098284	0.0098284
TLR6	-0.0098283	0.0098283
MICALL1	-0.00982262	0.00982262
CCDC69	-0.00981638	0.00981638
RGL1	-0.0098111	0.0098111
CD164L2	-0.00980981	0.00980981
CASC3	-0.00980878	0.00980878
OR4F5	-0.00980561	0.00980561
WDR59	-0.00980516	0.00980516
NEK8	-0.00980235	0.00980235
PGA4	-0.00980137	0.00980137
PELI2	-0.00980054	0.00980054
PSAPL1	-0.00979724	0.00979724
GOLGA6A	-0.00979524	0.00979524
PSG2	-0.00979375	0.00979375
S100A13	-0.00979272	0.00979272
NAV2	-0.00977728	0.00977728
SH2D5	-0.00977333	0.00977333
EDIL3	-0.00977161	0.00977161
RPS19	-0.00976892	0.00976892
KIF3C	-0.00976725	0.00976725
DYNC1LI1	-0.00976497	0.00976497
SLC35D1	-0.00976003	0.00976003
SLC22A23	-0.00974961	0.00974961
IL1RL1	-0.0097327	0.0097327
HOXD4	-0.00973257	0.00973257
TRABD	-0.00973246	0.00973246
2017-03-11	-0.00972796	0.00972796
DCST1	-0.00972729	0.00972729
ACAT2	-0.00972507	0.00972507
MDS2	-0.00972288	0.00972288
ROBO1	-0.00971883	0.00971883
AKAP10	-0.00971677	0.00971677
GPC6	-0.0097024	0.0097024
POLI	-0.0096941	0.0096941
SEC22B	-0.00968629	0.00968629
ACYP1	-0.00968497	0.00968497
CLIC4	-0.0096824	0.0096824
IPCEF1	-0.00967699	0.00967699
DEFB135	-0.0096649	0.0096649
FAF1	-0.00966182	0.00966182
FMO2	-0.00966046	0.00966046
TNIP1	-0.0096596	0.0096596
SVIL	-0.00965715	0.00965715
NDUFAB1	-0.00964787	0.00964787
CYP4F3	-0.00964496	0.00964496
THAP5	-0.00964449	0.00964449
RAD9A	-0.00964373	0.00964373
IL4I1	-0.00963847	0.00963847
ZNF835	-0.0096298	0.0096298
CADM3	-0.00962805	0.00962805
CSN2	-0.00962453	0.00962453
IL10RB	-0.00962398	0.00962398
CLOCK	-0.00962375	0.00962375
BTN1A1	-0.00962296	0.00962296
ZNF431	-0.00962271	0.00962271
UGGT2	-0.00962136	0.00962136
KCNS1	-0.00962104	0.00962104
GNL2	-0.00961597	0.00961597
ZNF10	-0.0096155	0.0096155
USP34	-0.00961402	0.00961402
TRMT61A	-0.00961213	0.00961213
CLDN20	-0.00961148	0.00961148
BFSP2	-0.0096098	0.0096098
CLRN3	-0.00960812	0.00960812
FAU	-0.00960743	0.00960743
NAGA	-0.00960216	0.00960216
COLEC12	-0.00959951	0.00959951
SNAP91	-0.00959759	0.00959759
IL27	-0.00959714	0.00959714
SETD6	-0.00958847	0.00958847
PROC	-0.00958622	0.00958622
RPL23	-0.0095805	0.0095805
DEFB131	-0.00957022	0.00957022
GREB1	-0.00956495	0.00956495
ZCCHC8	-0.00956463	0.00956463
KIF16B	-0.00956435	0.00956435
ZIC1	-0.00956301	0.00956301
C18orf8	-0.00956286	0.00956286
PARD6A	-0.00955871	0.00955871
TRIM67	-0.00955034	0.00955034
XPR1	-0.00955026	0.00955026
FAM114A2	-0.00954614	0.00954614
AQP12A	-0.00954588	0.00954588
ETNK1	-0.00954208	0.00954208
WISP2	-0.00953955	0.00953955
RGSL1	-0.00953548	0.00953548
PIK3R2	-0.00952839	0.00952839
ADM2	-0.00952716	0.00952716
CLIP4	-0.00952581	0.00952581
PTGER1	-0.00952379	0.00952379
TOX3	-0.00952326	0.00952326
EHD4	-0.00951883	0.00951883
SCGB3A2	-0.00951591	0.00951591
SYNRG	-0.00951107	0.00951107
PDC	-0.00950972	0.00950972
MAGEB1	-0.00950757	0.00950757
FAM9A	-0.0095074	0.0095074
ANG	-0.00950642	0.00950642
FXYD7	-0.00950437	0.00950437
COMMD6	-0.00950427	0.00950427
STOX1	-0.00950297	0.00950297
NDUFB8	-0.00950081	0.00950081
PTPRG	-0.00949754	0.00949754
PPP4R2	-0.00949278	0.00949278
OCM2	-0.00948819	0.00948819
GJB3	-0.00948508	0.00948508
SLC25A1	-0.00948291	0.00948291
ADRA1D	-0.00948224	0.00948224
MRPL16	-0.00948151	0.00948151
SULT1C4	-0.00948058	0.00948058
CTSG	-0.00947968	0.00947968
CCDC17	-0.00947921	0.00947921
CDK14	-0.00947827	0.00947827
LAMB3	-0.00947753	0.00947753
ACOT2	-0.00947687	0.00947687
PAGE2	-0.00947375	0.00947375
LRIG1	-0.00946597	0.00946597
ZFPM2	-0.00946119	0.00946119
PIN4	-0.00945872	0.00945872
LIFR	-0.00945844	0.00945844
CEP135	-0.00945198	0.00945198
KLK15	-0.00944653	0.00944653
ARID2	-0.00944615	0.00944615
NLGN4Y	-0.00944191	0.00944191
SLC12A6	-0.00944157	0.00944157
TBXAS1	-0.00943652	0.00943652
VPS4A	-0.00943376	0.00943376
DCUN1D2	-0.00943301	0.00943301
DLEC1	-0.00943171	0.00943171
ARMC8	-0.00943167	0.00943167
MRGPRE	-0.00943061	0.00943061
SOS1	-0.00942943	0.00942943
GALR3	-0.00942782	0.00942782
KRTCAP3	-0.00942539	0.00942539
ENTPD3	-0.00942432	0.00942432
RPL21	-0.0094236	0.0094236
NUDT5	-0.00941915	0.00941915
G6PD	-0.00941865	0.00941865
LGALS9C	-0.00941603	0.00941603
C20orf203	-0.0094153	0.0094153
DIP2A	-0.00941235	0.00941235
PICK1	-0.00940524	0.00940524
PAF1	-0.00940377	0.00940377
UGCG	-0.0093987	0.0093987
C11orf53	-0.00939653	0.00939653
PLOD2	-0.00939427	0.00939427
KLHL34	-0.00939399	0.00939399
DDR1	-0.00938773	0.00938773
HOXD1	-0.00938502	0.00938502
CSF3R	-0.00938328	0.00938328
SORD	-0.00938191	0.00938191
QTRT1	-0.00938152	0.00938152
ZBTB11	-0.00937714	0.00937714
TLR3	-0.009375	0.009375
ATG4D	-0.00937425	0.00937425
ASGR1	-0.00937407	0.00937407
CEP78	-0.00937084	0.00937084
SPG20	-0.00936827	0.00936827
WDR33	-0.00936749	0.00936749
PHF3	-0.00936602	0.00936602
IL2RB	-0.00936489	0.00936489
GLE1	-0.00936283	0.00936283
REM2	-0.00936271	0.00936271
KIAA0754	-0.0093589	0.0093589
ANGPTL4	-0.00935499	0.00935499
CUX1	-0.00935447	0.00935447
DNAJB1	-0.00935196	0.00935196
EXOSC10	-0.00935107	0.00935107
SULF2	-0.00934799	0.00934799
SRP72	-0.00934557	0.00934557
MYL12B	-0.00934481	0.00934481
FSD1L	-0.00934245	0.00934245
ZNF317	-0.00934009	0.00934009
SLC15A3	-0.00934005	0.00934005
IFT20	-0.00933331	0.00933331
FZR1	-0.00933029	0.00933029
TSPYL6	-0.00932007	0.00932007
PTTG1IP	-0.00931688	0.00931688
C2CD4A	-0.00931142	0.00931142
BTBD2	-0.00931099	0.00931099
SCNM1	-0.00931007	0.00931007
DAPL1	-0.00930935	0.00930935
OGDHL	-0.00930878	0.00930878
PIGA	-0.00930809	0.00930809
SYNPO2L	-0.00930753	0.00930753
ASB17	-0.00930297	0.00930297
GNB1	-0.00930123	0.00930123
SH3BP5	-0.00930114	0.00930114
NPEPPS	-0.00929866	0.00929866
AGPS	-0.00929303	0.00929303
GEMIN4	-0.00928951	0.00928951
HSD17B14	-0.00928825	0.00928825
MGAT4A	-0.00928616	0.00928616
MBNL2	-0.00928597	0.00928597
C5orf24	-0.00928177	0.00928177
PLXDC1	-0.00928103	0.00928103
ZSCAN16	-0.00928086	0.00928086
LRRK1	-0.00927751	0.00927751
MARK1	-0.00927145	0.00927145
CLCN1	-0.00927053	0.00927053
ACIN1	-0.00927023	0.00927023
PABPC5	-0.00926424	0.00926424
JAK2	-0.00926263	0.00926263
DGKZ	-0.00925386	0.00925386
CBR1	-0.0092516	0.0092516
UBXN1	-0.0092503	0.0092503
OR13C9	-0.00924865	0.00924865
CHCHD10	-0.0092403	0.0092403
ESD	-0.00923623	0.00923623
DMAP1	-0.00922679	0.00922679
RPUSD3	-0.00922591	0.00922591
SIAH2	-0.0092241	0.0092241
NRG2	-0.00922352	0.00922352
RTN4R	-0.00921942	0.00921942
PAQR6	-0.00921933	0.00921933
MUC1	-0.00921813	0.00921813
LRRC61	-0.00921529	0.00921529
CD209	-0.00921381	0.00921381
PALM	-0.00920632	0.00920632
HGF	-0.00919886	0.00919886
C11orf87	-0.00919839	0.00919839
KRT10	-0.00919463	0.00919463
OR52N1	-0.00919316	0.00919316
PAPPA	-0.00919309	0.00919309
BAIAP3	-0.00918917	0.00918917
KCNC3	-0.00918872	0.00918872
ZNF407	-0.00918776	0.00918776
PACS1	-0.00918587	0.00918587
ADIPOQ	-0.00918377	0.00918377
PROCA1	-0.00918233	0.00918233
MAP3K13	-0.00918006	0.00918006
MLLT3	-0.00917718	0.00917718
SIM2	-0.00917471	0.00917471
C3orf70	-0.00917234	0.00917234
SFRP2	-0.0091624	0.0091624
FNDC8	-0.00916173	0.00916173
SLC22A12	-0.00915869	0.00915869
DZIP1L	-0.00915851	0.00915851
VPS45	-0.00915762	0.00915762
CASP2	-0.00915686	0.00915686
GTPBP3	-0.00915175	0.00915175
CD48	-0.00914877	0.00914877
SHBG	-0.00914514	0.00914514
WNT10A	-0.00914202	0.00914202
OR1D2	-0.00914124	0.00914124
MNS1	-0.00914008	0.00914008
SLC19A3	-0.00913795	0.00913795
ZCCHC13	-0.00913793	0.00913793
HSPB11	-0.00913519	0.00913519
LRRFIP2	-0.00913514	0.00913514
TPSAB1	-0.00913216	0.00913216
MAPKAPK3	-0.00913147	0.00913147
SLC46A1	-0.00912946	0.00912946
FAM96A	-0.00912933	0.00912933
BTBD11	-0.00912922	0.00912922
MYCT1	-0.00912672	0.00912672
DNHD1	-0.00912584	0.00912584
ZNF668	-0.00912033	0.00912033
GPBP1L1	-0.00911885	0.00911885
ARSE	-0.00910773	0.00910773
TNFAIP1	-0.00910504	0.00910504
PTGR2	-0.00910486	0.00910486
CYSLTR2	-0.00910396	0.00910396
TIMM9	-0.00910278	0.00910278
GPR32	-0.00910272	0.00910272
NUTF2	-0.00910263	0.00910263
ZNF281	-0.00910162	0.00910162
MS4A2	-0.00909953	0.00909953
ULBP3	-0.00909787	0.00909787
FBN3	-0.00908992	0.00908992
POC1A	-0.00908865	0.00908865
DRAM1	-0.00908603	0.00908603
ZNF202	-0.00907889	0.00907889
CACNG4	-0.00907863	0.00907863
BAG1	-0.0090783	0.0090783
TRPC7	-0.00907051	0.00907051
DNAJC3	-0.00906918	0.00906918
RPAIN	-0.00906856	0.00906856
LGALS13	-0.00906791	0.00906791
OR10AD1	-0.00906755	0.00906755
ENPP1	-0.0090665	0.0090665
BLID	-0.00905969	0.00905969
TFDP1	-0.00905857	0.00905857
ANXA8	-0.00905844	0.00905844
HHATL	-0.00905685	0.00905685
ARID3B	-0.00905676	0.00905676
VCX2	-0.00905508	0.00905508
MAGEL2	-0.0090541	0.0090541
C11orf49	-0.00905194	0.00905194
CDC16	-0.00905147	0.00905147
SPRR2F	-0.00905036	0.00905036
EEF1D	-0.00904649	0.00904649
SOAT1	-0.00904535	0.00904535
SFXN2	-0.00904269	0.00904269
LYPLAL1	-0.00904242	0.00904242
ZC3H12D	-0.00904155	0.00904155
ST6GAL2	-0.00903819	0.00903819
PATE3	-0.00903718	0.00903718
SLC22A15	-0.00903619	0.00903619
ZNF610	-0.00903597	0.00903597
FOLR3	-0.00903554	0.00903554
GRM2	-0.00903338	0.00903338
HORMAD1	-0.00902551	0.00902551
FUS	-0.00902534	0.00902534
ORM1	-0.00902369	0.00902369
CD81	-0.00902048	0.00902048
GORAB	-0.00901844	0.00901844
CD180	-0.00901769	0.00901769
TREM1	-0.00900982	0.00900982
DGCR2	-0.00900914	0.00900914
FRS2	-0.00900733	0.00900733
GRIK1	-0.00900326	0.00900326
HIST1H2BJ	-0.00900315	0.00900315
ATP5I	-0.00900038	0.00900038
KIF5A	-0.00899395	0.00899395
GCNT1	-0.00899094	0.00899094
DNAH9	-0.00898811	0.00898811
AK7	-0.0089847	0.0089847
SLC37A4	-0.00898214	0.00898214
EPN3	-0.00897996	0.00897996
RICTOR	-0.0089743	0.0089743
ANKHD1	-0.00897362	0.00897362
HSD17B7	-0.00896937	0.00896937
MFF	-0.00896473	0.00896473
OPRK1	-0.00896357	0.00896357
MT1X	-0.0089634	0.0089634
PAFAH1B3	-0.00896244	0.00896244
SNURF	-0.00896194	0.00896194
C19orf24	-0.00896082	0.00896082
INHBE	-0.00895226	0.00895226
LYPD4	-0.00894836	0.00894836
WDR5B	-0.00894769	0.00894769
EDNRA	-0.00893981	0.00893981
QRFPR	-0.008938	0.008938
KIAA1683	-0.00893755	0.00893755
GPR84	-0.00893339	0.00893339
HIST2H4A	-0.00892824	0.00892824
USP16	-0.00892354	0.00892354
EPHB2	-0.00892127	0.00892127
ADPRH	-0.00892111	0.00892111
VGLL1	-0.00892109	0.00892109
LRRC2	-0.00891446	0.00891446
TSEN34	-0.00891202	0.00891202
LHX6	-0.0089108	0.0089108
ITGA3	-0.00890697	0.00890697
NMD3	-0.00890613	0.00890613
GNS	-0.00890035	0.00890035
RGS11	-0.00889881	0.00889881
DPP7	-0.00889874	0.00889874
C3orf20	-0.00889578	0.00889578
C3orf52	-0.00888854	0.00888854
XRN1	-0.00888402	0.00888402
TBC1D21	-0.00887811	0.00887811
RGS2	-0.00887443	0.00887443
UPK3BL	-0.00887422	0.00887422
OR4A47	-0.00887316	0.00887316
WFDC10B	-0.00887116	0.00887116
FLT3	-0.00887002	0.00887002
HNMT	-0.00885573	0.00885573
PACSIN1	-0.00885376	0.00885376
HOPX	-0.0088504	0.0088504
LCE4A	-0.00884742	0.00884742
HNRNPL	-0.00884454	0.00884454
LRRC40	-0.00884395	0.00884395
ZBTB38	-0.00884312	0.00884312
MTIF3	-0.008839	0.008839
ZFP36L1	-0.00883567	0.00883567
CHRM2	-0.00883465	0.00883465
ISCA1	-0.00883323	0.00883323
SVOP	-0.0088278	0.0088278
MYO5A	-0.00882619	0.00882619
NME3	-0.00881176	0.00881176
CTXN2	-0.00881118	0.00881118
ZNF837	-0.00880957	0.00880957
CUZD1	-0.00880562	0.00880562
OSCP1	-0.0087986	0.0087986
COQ3	-0.00879273	0.00879273
OR5P3	-0.00879072	0.00879072
SIL1	-0.00878052	0.00878052
ZNF556	-0.00877763	0.00877763
SUMO3	-0.00877671	0.00877671
MYO9B	-0.00877401	0.00877401
DDB1	-0.00877157	0.00877157
TMEM199	-0.00877131	0.00877131
SERPINB5	-0.00877013	0.00877013
MMP21	-0.00876908	0.00876908
GSTM1	-0.00876729	0.00876729
C8orf33	-0.00876658	0.00876658
EEFSEC	-0.00876429	0.00876429
CHKB	-0.00876054	0.00876054
OR2T3	-0.00875807	0.00875807
H3F3B	-0.00875503	0.00875503
LRRC31	-0.00874992	0.00874992
FHL3	-0.00874204	0.00874204
TCEB3C	-0.0087389	0.0087389
MEGF9	-0.00873747	0.00873747
ZNF554	-0.00873523	0.00873523
CELSR1	-0.00873363	0.00873363
UMODL1	-0.00872856	0.00872856
SMAP1	-0.0087261	0.0087261
SLC28A3	-0.00872574	0.00872574
SLC6A4	-0.00872389	0.00872389
CRLF1	-0.00872225	0.00872225
GNAL	-0.00872109	0.00872109
PRMT5	-0.00872042	0.00872042
LZTS1	-0.00871719	0.00871719
DLX6	-0.00871211	0.00871211
GAGE2A	-0.00871148	0.00871148
SLC41A1	-0.00870984	0.00870984
PHOX2B	-0.00870827	0.00870827
TMEM187	-0.00870165	0.00870165
KLHL5	-0.00870105	0.00870105
MEF2B	-0.0087002	0.0087002
VWA3A	-0.00869974	0.00869974
SEC61B	-0.00869807	0.00869807
APOBEC4	-0.00869749	0.00869749
COL9A1	-0.00869538	0.00869538
OR1G1	-0.00868936	0.00868936
YIPF1	-0.00868774	0.00868774
CLIC2	-0.00868637	0.00868637
INPP5K	-0.00868247	0.00868247
IRF6	-0.00868131	0.00868131
SLC10A5	-0.00867824	0.00867824
TYROBP	-0.00867654	0.00867654
HIST1H2AH	-0.00867195	0.00867195
SFTA3	-0.0086701	0.0086701
HS6ST3	-0.00866857	0.00866857
ZSWIM7	-0.00866791	0.00866791
NFYB	-0.00866376	0.00866376
ANKRD54	-0.00866254	0.00866254
UACA	-0.00866046	0.00866046
RNF185	-0.00865884	0.00865884
NUDCD3	-0.00865511	0.00865511
ATP13A1	-0.00864352	0.00864352
PLCL1	-0.00864326	0.00864326
PLA2G7	-0.00864293	0.00864293
DNAJC7	-0.00864123	0.00864123
ATP4A	-0.00863873	0.00863873
CPNE9	-0.00863668	0.00863668
PYGM	-0.00863641	0.00863641
ABR	-0.0086337	0.0086337
USP27X	-0.00863117	0.00863117
KLHDC7B	-0.00863015	0.00863015
TYRO3	-0.00863004	0.00863004
RBPMS2	-0.00862997	0.00862997
DDX20	-0.00862858	0.00862858
ERBB3	-0.00862842	0.00862842
SULT1A2	-0.00862752	0.00862752
RNF207	-0.00862527	0.00862527
TAF13	-0.00862471	0.00862471
POMZP3	-0.00862081	0.00862081
CA6	-0.00862002	0.00862002
HTR1D	-0.00861983	0.00861983
DDX52	-0.00861726	0.00861726
PSD4	-0.0086162	0.0086162
SMPD4	-0.00860932	0.00860932
TXNRD2	-0.00860796	0.00860796
KRTAP4-7	-0.00860646	0.00860646
TERF2IP	-0.00860456	0.00860456
GAGE12D	-0.00860432	0.00860432
IL17RE	-0.00860394	0.00860394
HAUS4	-0.0086036	0.0086036
JAGN1	-0.00860345	0.00860345
SLC17A9	-0.00859519	0.00859519
OAS2	-0.00859492	0.00859492
PYCRL	-0.00859472	0.00859472
RNF19A	-0.0085935	0.0085935
ZNF776	-0.00859315	0.00859315
ARHGEF12	-0.00859283	0.00859283
NELL2	-0.00859255	0.00859255
PPIL1	-0.00859175	0.00859175
CPNE1	-0.00859114	0.00859114
TRAPPC6B	-0.00858458	0.00858458
MACC1	-0.00858436	0.00858436
CDK20	-0.00858397	0.00858397
MCM6	-0.00857935	0.00857935
RAB3GAP1	-0.00857504	0.00857504
DIDO1	-0.00857427	0.00857427
NAP1L5	-0.00857284	0.00857284
RPL10A	-0.00857256	0.00857256
FBXO36	-0.00857197	0.00857197
CAPN9	-0.00857064	0.00857064
GFI1	-0.00856732	0.00856732
RGS5	-0.00856251	0.00856251
AIFM3	-0.00855494	0.00855494
SORBS1	-0.00855264	0.00855264
DCUN1D3	-0.00855216	0.00855216
ALDH4A1	-0.00855057	0.00855057
GDPD5	-0.00854948	0.00854948
PPP1R14B	-0.00854384	0.00854384
CROT	-0.00854179	0.00854179
PLXNA4	-0.008539	0.008539
TMEM62	-0.00853365	0.00853365
ZFP41	-0.00852998	0.00852998
WASF1	-0.00852941	0.00852941
OTP	-0.00852901	0.00852901
SCRG1	-0.00852809	0.00852809
TIMM10	-0.00852579	0.00852579
NR2C2	-0.00852563	0.00852563
IGHMBP2	-0.00852543	0.00852543
TUBA8	-0.00852471	0.00852471
TRAM1L1	-0.00852406	0.00852406
DAZ1	-0.00851923	0.00851923
HSPG2	-0.00851859	0.00851859
PPEF2	-0.00851771	0.00851771
STAMBPL1	-0.00851766	0.00851766
DRGX	-0.0085131	0.0085131
CRIP2	-0.00851242	0.00851242
PDCD10	-0.00850153	0.00850153
ZFP92	-0.00850003	0.00850003
RAB15	-0.00849533	0.00849533
STX10	-0.00849229	0.00849229
GDNF	-0.0084922	0.0084922
TCP1	-0.00848967	0.00848967
PTGER4	-0.00848961	0.00848961
IFNGR2	-0.00848952	0.00848952
LNP1	-0.00848942	0.00848942
OR2M4	-0.00848831	0.00848831
ZNF337	-0.00848692	0.00848692
COX6C	-0.00848531	0.00848531
ICA1L	-0.00848469	0.00848469
NID1	-0.00848458	0.00848458
C9orf131	-0.00848321	0.00848321
SRGAP3	-0.00848129	0.00848129
C12orf65	-0.00848084	0.00848084
TMEM8A	-0.00848012	0.00848012
DGKI	-0.00847493	0.00847493
CCL24	-0.00847482	0.00847482
OR7G3	-0.00846969	0.00846969
SLC29A4	-0.00846715	0.00846715
KCTD2	-0.00846418	0.00846418
SLC15A2	-0.00846411	0.00846411
SUCNR1	-0.00845932	0.00845932
TPR	-0.00845617	0.00845617
AGAP3	-0.00845337	0.00845337
PITPNC1	-0.00845297	0.00845297
RABGAP1L	-0.00845071	0.00845071
AKR1A1	-0.00844784	0.00844784
RBM24	-0.00844608	0.00844608
CCDC40	-0.00844474	0.00844474
SPP1	-0.00844403	0.00844403
EML2	-0.00844309	0.00844309
PYCR1	-0.00844027	0.00844027
DYNC1H1	-0.00843995	0.00843995
HPS5	-0.00843638	0.00843638
RTN4IP1	-0.00843417	0.00843417
LHX2	-0.00843328	0.00843328
RIC3	-0.00843215	0.00843215
CHRNB2	-0.00843063	0.00843063
CARD17	-0.00843041	0.00843041
ZNF398	-0.00842719	0.00842719
S1PR1	-0.00842661	0.00842661
GPX2	-0.00842593	0.00842593
FBXO32	-0.00842402	0.00842402
NARFL	-0.00842386	0.00842386
SPANXC	-0.00842322	0.00842322
SYTL5	-0.00842171	0.00842171
DNAJB13	-0.00842088	0.00842088
GAL3ST3	-0.00842063	0.00842063
COG3	-0.00841948	0.00841948
CCR9	-0.0084191	0.0084191
DOLPP1	-0.00841726	0.00841726
INPP5D	-0.00841469	0.00841469
HAVCR2	-0.00841248	0.00841248
SERPINB13	-0.00841213	0.00841213
SYTL4	-0.00841155	0.00841155
TNFSF15	-0.00840159	0.00840159
MAPK8	-0.00840036	0.00840036
IFNA5	-0.00839672	0.00839672
CLCC1	-0.00839302	0.00839302
WDR31	-0.0083926	0.0083926
NGRN	-0.00838832	0.00838832
MED11	-0.00838168	0.00838168
PTP4A1	-0.00837767	0.00837767
NR5A2	-0.0083761	0.0083761
SOX6	-0.00837414	0.00837414
LRP2	-0.00837294	0.00837294
FRMD1	-0.00837159	0.00837159
SIX1	-0.00836752	0.00836752
GUCY2D	-0.00836445	0.00836445
ABI3	-0.00836022	0.00836022
MSLN	-0.00835946	0.00835946
PLAT	-0.00835941	0.00835941
CCDC84	-0.00835937	0.00835937
WISP3	-0.00835926	0.00835926
FOXS1	-0.00835626	0.00835626
XRCC5	-0.0083562	0.0083562
S100PBP	-0.00835258	0.00835258
CPXCR1	-0.00835004	0.00835004
RNF114	-0.0083478	0.0083478
C1orf216	-0.00834776	0.00834776
PAEP	-0.00834114	0.00834114
ANO7	-0.0083364	0.0083364
CGB1	-0.00833553	0.00833553
MYEOV	-0.00833545	0.00833545
NFATC3	-0.00833439	0.00833439
PPM1L	-0.00833433	0.00833433
DEFA6	-0.00833204	0.00833204
FCER1A	-0.00832774	0.00832774
G3BP2	-0.0083241	0.0083241
LEAP2	-0.00832389	0.00832389
ZNF649	-0.00832115	0.00832115
GDAP2	-0.00832097	0.00832097
C17orf67	-0.00831526	0.00831526
OR6Q1	-0.00830841	0.00830841
OTOP3	-0.0083075	0.0083075
TRIM11	-0.00830165	0.00830165
ATAD3C	-0.00830093	0.00830093
MCPH1	-0.00830046	0.00830046
LAMP3	-0.00829859	0.00829859
USP46	-0.00829802	0.00829802
MARK2	-0.00829673	0.00829673
PRKDC	-0.00829531	0.00829531
NKAIN3	-0.00829376	0.00829376
PXMP2	-0.00829353	0.00829353
ARHGEF7	-0.00829231	0.00829231
A1BG	-0.00829217	0.00829217
RPAP2	-0.0082838	0.0082838
SLC35E2.1	-0.00828023	0.00828023
UBE2B	-0.00827765	0.00827765
STARD3NL	-0.0082764	0.0082764
C16orf74	-0.00827193	0.00827193
SORCS2	-0.00827153	0.00827153
IRF2	-0.00826387	0.00826387
AVPR1A	-0.00826223	0.00826223
APOBEC3C	-0.00825829	0.00825829
TGFBR3	-0.00825687	0.00825687
CHAF1B	-0.00825517	0.00825517
ATP13A2	-0.00825494	0.00825494
ITGA10	-0.00825493	0.00825493
LETM1	-0.00825415	0.00825415
RBM34	-0.00825066	0.00825066
ZNF570	-0.00825062	0.00825062
ZNF491	-0.00824969	0.00824969
PIGX	-0.008248	0.008248
KCNK6	-0.0082476	0.0082476
METRN	-0.00824589	0.00824589
RENBP	-0.00824443	0.00824443
HOXB4	-0.00824266	0.00824266
ZER1	-0.00824135	0.00824135
TBC1D10C	-0.00824075	0.00824075
SELL	-0.00823888	0.00823888
NEUROG2	-0.00823737	0.00823737
RGL3	-0.00822622	0.00822622
NEUROD6	-0.00822566	0.00822566
NEK3	-0.0082246	0.0082246
SLC16A1	-0.00821945	0.00821945
SLC4A3	-0.00821646	0.00821646
VARS	-0.00821282	0.00821282
ICAM2	-0.00821174	0.00821174
RGS13	-0.00820942	0.00820942
DCX	-0.00820932	0.00820932
DPM3	-0.00820712	0.00820712
RARS	-0.00820595	0.00820595
HMX1	-0.00819748	0.00819748
DAXX	-0.00819664	0.00819664
BCL7B	-0.00819545	0.00819545
SOD2	-0.00819246	0.00819246
KCNQ3	-0.00819111	0.00819111
B3GALNT1	-0.00818915	0.00818915
HEMK1	-0.00818552	0.00818552
TBL1Y	-0.0081831	0.0081831
CDA	-0.00818123	0.00818123
SPAG7	-0.00818089	0.00818089
SERPINB12	-0.00817949	0.00817949
ACCSL	-0.00817533	0.00817533
SAP30BP	-0.00817514	0.00817514
MEX3B	-0.00817377	0.00817377
CHD2	-0.00817342	0.00817342
METTL2B	-0.00817112	0.00817112
KLF8	-0.00817019	0.00817019
NINJ2	-0.0081656	0.0081656
IBSP	-0.00816298	0.00816298
CYP46A1	-0.00816253	0.00816253
PANK4	-0.00816222	0.00816222
TCP11L2	-0.0081616	0.0081616
CARD18	-0.0081543	0.0081543
CLEC4D	-0.00815287	0.00815287
OR10H3	-0.00815054	0.00815054
TNFRSF10D	-0.00815036	0.00815036
TASP1	-0.00814494	0.00814494
PTK7	-0.00813488	0.00813488
ARL17B	-0.00813346	0.00813346
HNRNPC	-0.00813308	0.00813308
STEAP1	-0.00812867	0.00812867
ATG16L1	-0.00812791	0.00812791
PRODH	-0.00812632	0.00812632
ACTL7A	-0.008126	0.008126
TRIM40	-0.00811925	0.00811925
ZFAND2B	-0.00811723	0.00811723
LRFN5	-0.00811675	0.00811675
CETN1	-0.0081166	0.0081166
RBM18	-0.00811339	0.00811339
KCNA6	-0.00811244	0.00811244
BMP8B	-0.00811178	0.00811178
TRIM61	-0.00811121	0.00811121
PRKAA1	-0.00811109	0.00811109
DET1	-0.00810982	0.00810982
RBL2	-0.00810966	0.00810966
SLC25A19	-0.00810943	0.00810943
IGFBP6	-0.00810576	0.00810576
ZNF140	-0.00810334	0.00810334
CDHR5	-0.00810093	0.00810093
SGIP1	-0.0080988	0.0080988
COL19A1	-0.0080982	0.0080982
LRWD1	-0.00809803	0.00809803
PSMD5	-0.00809757	0.00809757
GFRA3	-0.00809571	0.00809571
ABCA10	-0.00809413	0.00809413
ASPDH	-0.00808613	0.00808613
CREB3L1	-0.00808409	0.00808409
RPS25	-0.00807936	0.00807936
CPSF2	-0.00807852	0.00807852
PRSS48	-0.00807785	0.00807785
LCN2	-0.00807458	0.00807458
SPC25	-0.00807225	0.00807225
C1orf111	-0.00807177	0.00807177
MTX2	-0.00807067	0.00807067
TRMT12	-0.00807004	0.00807004
GJD3	-0.00806904	0.00806904
SMO	-0.00806812	0.00806812
ZNF233	-0.00806162	0.00806162
GPR17	-0.00806118	0.00806118
GDF6	-0.00806016	0.00806016
ABHD12B	-0.00805906	0.00805906
C3orf67	-0.00805731	0.00805731
ZNF513	-0.00805689	0.00805689
ATP5H	-0.00805606	0.00805606
LMBRD2	-0.0080559	0.0080559
NCAPG2	-0.00805291	0.00805291
LCE2B	-0.00804487	0.00804487
CR2	-0.00804451	0.00804451
ZAR1	-0.00804418	0.00804418
LTB4R2	-0.00804133	0.00804133
SERPINB1	-0.00804071	0.00804071
PZP	-0.00803963	0.00803963
TRIM4	-0.00803463	0.00803463
CA2	-0.00803431	0.00803431
NPC1	-0.00803385	0.00803385
ZMYM4	-0.00803037	0.00803037
NUDC	-0.0080274	0.0080274
PATL2	-0.00802651	0.00802651
OR10G3	-0.00802491	0.00802491
RRAS2	-0.00802357	0.00802357
DKK4	-0.00802299	0.00802299
TNFRSF14	-0.00802112	0.00802112
MLH3	-0.00801897	0.00801897
OR5C1	-0.00801638	0.00801638
ATP7B	-0.00801628	0.00801628
POLR1D	-0.00801408	0.00801408
ATP1B1	-0.00801388	0.00801388
MAPK8IP1	-0.00801348	0.00801348
SLK	-0.00801279	0.00801279
PIH1D2	-0.00801237	0.00801237
BRSK1	-0.00800819	0.00800819
KATNAL1	-0.00800781	0.00800781
CCDC97	-0.00800567	0.00800567
FBLN5	-0.00800409	0.00800409
RB1	-0.00800276	0.00800276
ADAM8	-0.00800167	0.00800167
BTBD18	-0.00799909	0.00799909
HGD	-0.00799636	0.00799636
ARMC4	-0.00799554	0.00799554
NXPH1	-0.00799457	0.00799457
GALNT5	-0.00799235	0.00799235
RBMXL1	-0.00799088	0.00799088
NME5	-0.00798293	0.00798293
SASH3	-0.00798251	0.00798251
CC2D2A	-0.00797875	0.00797875
MYLPF	-0.00797863	0.00797863
GAS2L3	-0.00797271	0.00797271
UCK2	-0.0079708	0.0079708
KIAA0319	-0.00797023	0.00797023
KISS1	-0.00797014	0.00797014
TACR3	-0.00797012	0.00797012
SPAM1	-0.00796911	0.00796911
ZNF133	-0.00796543	0.00796543
ZNF773	-0.00796124	0.00796124
ZNF200	-0.00795847	0.00795847
MASP1	-0.00795772	0.00795772
ANGPTL6	-0.00795493	0.00795493
CCNC	-0.00795463	0.00795463
ODC1	-0.00795453	0.00795453
FDXR	-0.00795434	0.00795434
DDIT4L	-0.00795267	0.00795267
RPS27	-0.00795087	0.00795087
MAG	-0.00795067	0.00795067
SULF1	-0.00795047	0.00795047
SNRNP25	-0.0079504	0.0079504
TARBP1	-0.00794814	0.00794814
HUNK	-0.00793613	0.00793613
CTSD	-0.0079357	0.0079357
C2orf49	-0.00792952	0.00792952
LPXN	-0.00792809	0.00792809
OSR1	-0.00792471	0.00792471
SF3A1	-0.00792276	0.00792276
CKS1B	-0.00792215	0.00792215
H2AFX	-0.00792043	0.00792043
GABARAPL1	-0.00791848	0.00791848
UROD	-0.00790974	0.00790974
PTX3	-0.0079097	0.0079097
CCDC130	-0.0079054	0.0079054
TUB	-0.0079025	0.0079025
SYF2	-0.00789922	0.00789922
FOXA2	-0.00788994	0.00788994
RPA1	-0.00788809	0.00788809
PRKCB	-0.00788803	0.00788803
ABCB10	-0.0078876	0.0078876
TROAP	-0.00788707	0.00788707
MRPL4	-0.00788488	0.00788488
AMT	-0.0078842	0.0078842
MT3	-0.00788288	0.00788288
MYO10	-0.00788057	0.00788057
OR13C3	-0.00788007	0.00788007
SYNC	-0.00787349	0.00787349
FAM81A	-0.00786879	0.00786879
SPIN2A	-0.00786766	0.00786766
CSRNP3	-0.00786666	0.00786666
KCNN1	-0.00786635	0.00786635
CREB5	-0.00786023	0.00786023
PLGLB2	-0.00785789	0.00785789
TCAP	-0.00785466	0.00785466
CAMTA1	-0.00785366	0.00785366
PIGR	-0.0078509	0.0078509
PPM1K	-0.0078484	0.0078484
PSMF1	-0.00784778	0.00784778
ACADL	-0.00784765	0.00784765
MLANA	-0.00784737	0.00784737
FOXL2	-0.00784072	0.00784072
ABCD4	-0.00782461	0.00782461
TMEM173	-0.00782336	0.00782336
TIE1	-0.00782199	0.00782199
LYPLA1	-0.00782146	0.00782146
TMEM26	-0.0078202	0.0078202
OR6Y1	-0.00781922	0.00781922
POU3F2	-0.00781827	0.00781827
SNTB2	-0.00781754	0.00781754
LINS1	-0.00781727	0.00781727
MYH6	-0.00781721	0.00781721
LRFN3	-0.00781522	0.00781522
C1RL	-0.00780999	0.00780999
CLCNKB	-0.00780984	0.00780984
LRRC55	-0.00780838	0.00780838
SERPINB8	-0.00780515	0.00780515
RMND1	-0.0078041	0.0078041
SMARCA1	-0.00780377	0.00780377
ZNF329	-0.00780167	0.00780167
DYNLRB2	-0.00780001	0.00780001
TIPRL	-0.00779457	0.00779457
JUN	-0.00779268	0.00779268
NBEA	-0.00777978	0.00777978
TPD52L3	-0.00777843	0.00777843
NDUFA10	-0.00777441	0.00777441
KRT80	-0.00777378	0.00777378
C1orf21	-0.00777367	0.00777367
AIDA	-0.0077735	0.0077735
ARL14	-0.00777308	0.00777308
TRHR	-0.0077714	0.0077714
TRANK1	-0.00777116	0.00777116
CDHR4	-0.00776911	0.00776911
ARMC2	-0.00776814	0.00776814
HIST1H4G	-0.00776691	0.00776691
PRM1	-0.0077606	0.0077606
RGAG4	-0.00776044	0.00776044
PHF5A	-0.00775768	0.00775768
PXDN	-0.00775663	0.00775663
GJD2	-0.00775537	0.00775537
RAB11FIP4	-0.00775083	0.00775083
GNE	-0.00775036	0.00775036
TRMT2A	-0.00775033	0.00775033
SYTL1	-0.00775027	0.00775027
SNRPB2	-0.00774271	0.00774271
ERI3	-0.00773876	0.00773876
ZHX3	-0.00773709	0.00773709
CACNB4	-0.00773445	0.00773445
C17orf74	-0.00773267	0.00773267
FAM159A	-0.00773204	0.00773204
ZCWPW1	-0.00773191	0.00773191
SLC35B3	-0.0077296	0.0077296
NHS	-0.00772689	0.00772689
LRRC8E	-0.00772498	0.00772498
SLC30A4	-0.00772497	0.00772497
SDF2	-0.00772369	0.00772369
SEC24D	-0.00771549	0.00771549
KDM5A	-0.00771471	0.00771471
SAA1	-0.00770844	0.00770844
ZNF432	-0.00770758	0.00770758
DNTT	-0.00770758	0.00770758
TRIM22	-0.00770734	0.00770734
TCEANC	-0.00770592	0.00770592
ZNF215	-0.00770311	0.00770311
CYB5D1	-0.00769859	0.00769859
PNPLA8	-0.00769779	0.00769779
SAT2	-0.007695	0.007695
ORMDL3	-0.00769196	0.00769196
SP100	-0.00769158	0.00769158
TMOD1	-0.00768687	0.00768687
DLX4	-0.00768128	0.00768128
ZNF718	-0.00767903	0.00767903
AQP5	-0.00767891	0.00767891
MBOAT1	-0.00767746	0.00767746
C9orf57	-0.00767722	0.00767722
AKAP14	-0.00767674	0.00767674
NBEAL1	-0.00767519	0.00767519
MGAM	-0.00767405	0.00767405
PLEKHG7	-0.00766925	0.00766925
PHEX	-0.00766861	0.00766861
OR10J3	-0.0076663	0.0076663
NKX6-3	-0.00766612	0.00766612
H2AFY2	-0.00766587	0.00766587
KIAA1549	-0.00766528	0.00766528
EVPL	-0.00766453	0.00766453
SON	-0.00766338	0.00766338
GNPDA1	-0.0076611	0.0076611
KRTAP3-2	-0.00765864	0.00765864
FGFR1	-0.00765755	0.00765755
BRCC3	-0.00765496	0.00765496
PKD1L2	-0.00765328	0.00765328
RYBP	-0.00765277	0.00765277
SPRR1B	-0.00765052	0.00765052
KLHDC9	-0.00765041	0.00765041
KRT6C	-0.00764764	0.00764764
PDCD4	-0.00764683	0.00764683
OPALIN	-0.00764577	0.00764577
CADM4	-0.00764146	0.00764146
KREMEN1	-0.00764094	0.00764094
ZNF454	-0.00763887	0.00763887
NUPL2	-0.00763828	0.00763828
IER5L	-0.00763299	0.00763299
IFNA4	-0.00763239	0.00763239
LSM5	-0.00763051	0.00763051
CD33	-0.00763022	0.00763022
GNAS	-0.00762814	0.00762814
SREBF1	-0.00762617	0.00762617
TMPRSS11D	-0.00762374	0.00762374
TMEM139	-0.00761974	0.00761974
SDF2L1	-0.00761755	0.00761755
ZKSCAN1	-0.0076163	0.0076163
XPO6	-0.00761623	0.00761623
[truncated: 15,114 more rows]

## Sheet: BRCA_OV_UCEC Trans. Risk Scores
Feature	Risk score	Risk score magnitude
GPR25	-0.0279523	0.0279523
TM4SF20	-0.0244991	0.0244991
ZNF362	-0.0238108	0.0238108
MTNR1B	-0.0226056	0.0226056
CLPTM1	-0.0221921	0.0221921
SEPP1	-0.0220554	0.0220554
AP4M1	-0.021726	0.021726
OR2L13	-0.0211879	0.0211879
TEX19	-0.020949	0.020949
NFATC2IP	-0.0208246	0.0208246
PAX5	-0.0208009	0.0208009
SEC61B	-0.0206803	0.0206803
CYSLTR2	-0.0206554	0.0206554
ZNF567	-0.0196773	0.0196773
EXO1	-0.0195404	0.0195404
WFIKKN1	-0.0194977	0.0194977
AADACL2	-0.0191917	0.0191917
MTMR8	-0.0191464	0.0191464
KLC1	-0.0191183	0.0191183
C8orf22	-0.0191021	0.0191021
RNASEK	-0.0188732	0.0188732
ALX4	-0.0188581	0.0188581
TLN2	-0.0186789	0.0186789
YME1L1	-0.0184649	0.0184649
HNRNPA2B1	-0.0183878	0.0183878
ZNF18	-0.0181672	0.0181672
C3orf20	-0.0181513	0.0181513
PDE8A	-0.0180375	0.0180375
ERI3	-0.0180221	0.0180221
UBE2O	-0.0179849	0.0179849
MAP3K7	-0.0179429	0.0179429
MOGAT1	-0.0179254	0.0179254
ZNF200	-0.0178871	0.0178871
MED15	-0.0177738	0.0177738
DNAJC5B	-0.0177516	0.0177516
SYNPR	-0.0177391	0.0177391
SUMO1	-0.0176221	0.0176221
DMXL2	-0.0175938	0.0175938
ADRB1	-0.0175798	0.0175798
ARL16	-0.0175656	0.0175656
DDX60L	-0.0175002	0.0175002
PCYOX1L	-0.0174151	0.0174151
ADAM21	-0.0173897	0.0173897
NEGR1	-0.0173838	0.0173838
PLD2	-0.017383	0.017383
SLC2A13	-0.0173502	0.0173502
PNOC	-0.0173457	0.0173457
MBLAC1	-0.0173176	0.0173176
PAAF1	-0.0172018	0.0172018
KLF2	-0.0171886	0.0171886
PABPN1L	-0.0171275	0.0171275
FSD1L	-0.0171023	0.0171023
TMEM52	-0.0170974	0.0170974
AMPH	-0.0170771	0.0170771
DCAF12L1	-0.0170721	0.0170721
SRRM4	-0.0170041	0.0170041
SEMA6D	-0.0169852	0.0169852
SPCS2	-0.0169677	0.0169677
PKN3	-0.0169608	0.0169608
SLC44A2	-0.0169428	0.0169428
TMEM81	-0.0167532	0.0167532
ABCC5	-0.0167393	0.0167393
SPATA4	-0.0167336	0.0167336
RAB12	-0.0167089	0.0167089
TUBA3D	-0.0166862	0.0166862
ATP11C	-0.016569	0.016569
C15orf48	-0.0165608	0.0165608
PNMA1	-0.0165599	0.0165599
TNMD	-0.0165193	0.0165193
DNAJC16	-0.0164903	0.0164903
MMP24	-0.0164634	0.0164634
RNF8	-0.0163762	0.0163762
ZNF547	-0.0162615	0.0162615
SHROOM1	-0.0162003	0.0162003
ATP5C1	-0.0161958	0.0161958
NEK10	-0.0161419	0.0161419
WIPI1	-0.0161156	0.0161156
TSGA10	-0.0160892	0.0160892
PABPC1	-0.0160854	0.0160854
GPX4	-0.0160796	0.0160796
RIOK3	-0.0159822	0.0159822
OR6A2	-0.0159642	0.0159642
ARHGAP31	-0.0159578	0.0159578
CC2D2B	-0.0159094	0.0159094
APOC4	-0.0159066	0.0159066
FOXD4	-0.0159029	0.0159029
PLB1	-0.0158936	0.0158936
NLRP14	-0.0158809	0.0158809
DDX54	-0.0158622	0.0158622
KCNJ15	-0.0158585	0.0158585
ATP6V1C2	-0.0158226	0.0158226
CSRP1	-0.0158078	0.0158078
RIMKLB	-0.0157982	0.0157982
CTPS2	-0.0157956	0.0157956
FBF1	-0.0157773	0.0157773
KIAA0895	-0.0157625	0.0157625
CBX6	-0.0157503	0.0157503
SERPINF2	-0.0156892	0.0156892
MTMR11	-0.015648	0.015648
FCER1A	-0.0155652	0.0155652
IFNA2	-0.015531	0.015531
CNKSR1	-0.0155117	0.0155117
TMEM185A	-0.0155111	0.0155111
TPX2	-0.0154622	0.0154622
ARHGAP30	-0.0154529	0.0154529
HSP90AB1	-0.0154509	0.0154509
B3GNT5	-0.0153966	0.0153966
TUBD1	-0.0153159	0.0153159
ARL14	-0.0152776	0.0152776
NKX6-3	-0.0152694	0.0152694
VPS13C	-0.0152338	0.0152338
KIR3DL1	-0.0152114	0.0152114
KLHDC4	-0.0152018	0.0152018
MATK	-0.0151707	0.0151707
CMYA5	-0.0151305	0.0151305
LIN54	-0.0150838	0.0150838
NGLY1	-0.0150798	0.0150798
LHPP	-0.0150783	0.0150783
CACNG8	-0.015066	0.015066
CREB5	-0.0150627	0.0150627
CBWD5	-0.01506	0.01506
RPGR	-0.0150109	0.0150109
AKR1B15	-0.0149888	0.0149888
RHOB	-0.0149887	0.0149887
CASS4	-0.014962	0.014962
NAA50	-0.0149618	0.0149618
EIF6	-0.0149599	0.0149599
MRI1	-0.0148974	0.0148974
OR2L3	-0.014862	0.014862
ADRM1	-0.0148303	0.0148303
PER2	-0.0148249	0.0148249
MSTO1	-0.0148116	0.0148116
RAB41	-0.0148041	0.0148041
PKD2	-0.014782	0.014782
CHTF8	-0.0147692	0.0147692
MAP2K6	-0.014762	0.014762
JAK2	-0.0147546	0.0147546
ARFGAP2	-0.0147425	0.0147425
ATP6V1D	-0.0147247	0.0147247
MSR1	-0.0147233	0.0147233
MINPP1	-0.0147194	0.0147194
RNF6	-0.014712	0.014712
FKBP3	-0.0146746	0.0146746
PHLPP2	-0.0146672	0.0146672
IP6K3	-0.0146663	0.0146663
MAP6	-0.0146427	0.0146427
CSGALNACT1	-0.0146202	0.0146202
DPY19L4	-0.0146143	0.0146143
SPRED2	-0.0146053	0.0146053
ACTR3	-0.0145489	0.0145489
RMI1	-0.0145444	0.0145444
BAK1	-0.0144956	0.0144956
NRG2	-0.0144877	0.0144877
COL23A1	-0.0144847	0.0144847
OR10AD1	-0.0144781	0.0144781
SUCLA2	-0.0144767	0.0144767
RAB13	-0.0144585	0.0144585
ZNF280A	-0.0144009	0.0144009
CAMKV	-0.0143959	0.0143959
NMNAT3	-0.0143711	0.0143711
CAST	-0.0143672	0.0143672
MIXL1	-0.0143329	0.0143329
TMPRSS9	-0.0142864	0.0142864
LSM14A	-0.0142538	0.0142538
FBXO36	-0.0142507	0.0142507
ZNF689	-0.014214	0.014214
PRIM2	-0.0141842	0.0141842
SPATS1	-0.0141777	0.0141777
GTF2A2	-0.014154	0.014154
CACNG5	-0.0141407	0.0141407
RUSC1	-0.0140951	0.0140951
ERGIC2	-0.0140921	0.0140921
HSF2BP	-0.0140916	0.0140916
NCR1	-0.0140885	0.0140885
XPO5	-0.014084	0.014084
HNRNPK	-0.0140796	0.0140796
NANOS3	-0.0140793	0.0140793
ACBD3	-0.0140675	0.0140675
SYTL1	-0.0140574	0.0140574
ZNF236	-0.014049	0.014049
ACSL3	-0.0140437	0.0140437
GOLGA6D	-0.0140422	0.0140422
C1orf52	-0.0140401	0.0140401
ACAN	-0.0140206	0.0140206
HCN1	-0.0140126	0.0140126
PBX2	-0.0140117	0.0140117
POLR2L	-0.01401	0.01401
SDHAF1	-0.0139818	0.0139818
HAND1	-0.0139708	0.0139708
CIDEB	-0.0139653	0.0139653
ARL4D	-0.0139595	0.0139595
KIF21B	-0.0139339	0.0139339
ZSCAN21	-0.0139324	0.0139324
MAP1B	-0.0139165	0.0139165
AMFR	-0.0138742	0.0138742
AMY1A	-0.0138505	0.0138505
ALG8	-0.0138409	0.0138409
ANXA4	-0.0138278	0.0138278
RNF20	-0.0138133	0.0138133
NAV3	-0.0138018	0.0138018
OR5B2	-0.0137986	0.0137986
GNG13	-0.0137851	0.0137851
WASF1	-0.013777	0.013777
POLR3H	-0.0137519	0.0137519
UBE2C	-0.0137468	0.0137468
TTC13	-0.0137303	0.0137303
UBE2Q1	-0.0137109	0.0137109
TNNC1	-0.013709	0.013709
ASPA	-0.0137006	0.0137006
THOC7	-0.0136917	0.0136917
TRADD	-0.0136911	0.0136911
CHADL	-0.0136838	0.0136838
ECEL1	-0.0136786	0.0136786
BNIP1	-0.0136709	0.0136709
CAMTA2	-0.0136692	0.0136692
SMCHD1	-0.0136652	0.0136652
CDCA4	-0.0136492	0.0136492
SLMAP	-0.0136402	0.0136402
CHST5	-0.0136331	0.0136331
IFT122	-0.0136257	0.0136257
SCML1	-0.0136203	0.0136203
CDRT4	-0.0136065	0.0136065
SNRPA	-0.0136014	0.0136014
OR5P3	-0.0135989	0.0135989
USP13	-0.0135899	0.0135899
PTPRF	-0.0135723	0.0135723
BBS1	-0.0135674	0.0135674
CNOT8	-0.0135514	0.0135514
VGLL1	-0.0135435	0.0135435
MT1M	-0.0135422	0.0135422
RNF34	-0.0135244	0.0135244
SLC2A4RG	-0.0135204	0.0135204
CXCR6	-0.0134898	0.0134898
ELK3	-0.0134787	0.0134787
ULK4	-0.0134668	0.0134668
CHERP	-0.0134488	0.0134488
SULT1C2	-0.0134467	0.0134467
PREB	-0.0134403	0.0134403
UROD	-0.0134392	0.0134392
ITIH2	-0.0134334	0.0134334
CYP2C8	-0.0134264	0.0134264
FCGR2B	-0.0134247	0.0134247
TYW1B	-0.013422	0.013422
NTNG2	-0.0134103	0.0134103
ARL17B	-0.0133974	0.0133974
CEACAM1	-0.0133964	0.0133964
MYO1G	-0.0133935	0.0133935
KCTD5	-0.0133903	0.0133903
SLC16A5	-0.0133894	0.0133894
TSSK1B	-0.0133791	0.0133791
SERPINB12	-0.0133749	0.0133749
MUC1	-0.0133687	0.0133687
KLF16	-0.0133643	0.0133643
PPP1R3B	-0.0133636	0.0133636
FRAT1	-0.013363	0.013363
LUZP1	-0.0133496	0.0133496
PRX	-0.0133413	0.0133413
PHB	-0.0133369	0.0133369
CPSF3	-0.0133306	0.0133306
C2orf61	-0.0133304	0.0133304
OPRM1	-0.0133086	0.0133086
HHATL	-0.0132952	0.0132952
SLC10A3	-0.0132822	0.0132822
OR1N1	-0.0132672	0.0132672
TMEM8C	-0.0132625	0.0132625
LMO4	-0.0132595	0.0132595
TTBK1	-0.0132482	0.0132482
IGHMBP2	-0.0132075	0.0132075
SCYL2	-0.0132033	0.0132033
AGK	-0.0131898	0.0131898
C8B	-0.0131797	0.0131797
ZCWPW1	-0.0131775	0.0131775
COL6A3	-0.0131702	0.0131702
NDUFA4	-0.0131639	0.0131639
LGALS4	-0.0131616	0.0131616
FBXO15	-0.0131562	0.0131562
EFCAB3	-0.0131354	0.0131354
HCLS1	-0.0131102	0.0131102
PAQR9	-0.0130745	0.0130745
SRPK3	-0.0130532	0.0130532
RASSF1	-0.0130371	0.0130371
FANK1	-0.0130235	0.0130235
PIK3C2B	-0.0130224	0.0130224
SYTL5	-0.0130182	0.0130182
PSMC5	-0.0130152	0.0130152
SERPINA10	-0.0129867	0.0129867
RPL17	-0.0129588	0.0129588
TTLL5	-0.0129503	0.0129503
MEST	-0.012946	0.012946
ZNF684	-0.0129413	0.0129413
ORMDL2	-0.012931	0.012931
UBE2W	-0.0129103	0.0129103
OR2B11	-0.0128971	0.0128971
C11orf88	-0.0128934	0.0128934
BGLAP	-0.0128901	0.0128901
SLC30A4	-0.0128775	0.0128775
EPX	-0.0128733	0.0128733
NICN1	-0.0128722	0.0128722
HNRNPH3	-0.0128628	0.0128628
WIPF2	-0.0128617	0.0128617
PRR14	-0.0128556	0.0128556
ABHD1	-0.0128538	0.0128538
ATXN3	-0.0128406	0.0128406
LPCAT4	-0.0128318	0.0128318
POU6F1	-0.0128052	0.0128052
IDS	-0.0127729	0.0127729
HSPB1	-0.0127713	0.0127713
STX10	-0.012771	0.012771
ARL5B	-0.0127659	0.0127659
RNF17	-0.012756	0.012756
CSDC2	-0.0127537	0.0127537
PARS2	-0.0127523	0.0127523
WSCD2	-0.0127512	0.0127512
HSH2D	-0.0127504	0.0127504
BST1	-0.0127386	0.0127386
CDH26	-0.0127191	0.0127191
AHNAK	-0.0127118	0.0127118
PNPT1	-0.0126942	0.0126942
DLEC1	-0.0126882	0.0126882
AEBP1	-0.0126753	0.0126753
HOXB2	-0.0126428	0.0126428
CACNB2	-0.0126419	0.0126419
GK	-0.0126336	0.0126336
CCR5	-0.0126291	0.0126291
LTB	-0.0126268	0.0126268
IVNS1ABP	-0.0126257	0.0126257
GJB7	-0.0126187	0.0126187
G6PD	-0.0126125	0.0126125
NUDT16	-0.0126088	0.0126088
WRB	-0.0125999	0.0125999
DNAH7	-0.0125985	0.0125985
PGAP1	-0.012597	0.012597
DCTN2	-0.0125829	0.0125829
RIC8B	-0.0125812	0.0125812
ERGIC3	-0.0125745	0.0125745
CSTA	-0.0125737	0.0125737
TCF12	-0.0125695	0.0125695
ALAS1	-0.0125604	0.0125604
ZNF678	-0.0125486	0.0125486
CXXC5	-0.0125459	0.0125459
RRP1B	-0.0125357	0.0125357
CCDC94	-0.0125311	0.0125311
CYP4A22	-0.0125224	0.0125224
IER2	-0.012521	0.012521
FRMD4A	-0.0125104	0.0125104
HIST3H2BB	-0.0125102	0.0125102
EIF4B	-0.0125054	0.0125054
SUN2	-0.0125005	0.0125005
SIX5	-0.0124995	0.0124995
C22orf31	-0.0124995	0.0124995
SPATA21	-0.0124823	0.0124823
BCAS2	-0.0124794	0.0124794
ZNHIT3	-0.0124551	0.0124551
HDAC10	-0.0124397	0.0124397
MLF1	-0.0124373	0.0124373
STAT5A	-0.0124273	0.0124273
CTXN1	-0.0124216	0.0124216
PRKAG1	-0.0124197	0.0124197
NDUFA11	-0.0124196	0.0124196
NFE2L3	-0.0124074	0.0124074
RNF25	-0.0124043	0.0124043
PGA5	-0.0123767	0.0123767
IRF8	-0.0123696	0.0123696
SERPINA5	-0.0123528	0.0123528
SPHKAP	-0.012352	0.012352
ROPN1	-0.0123442	0.0123442
GABPA	-0.0123403	0.0123403
ZNF846	-0.0123265	0.0123265
ANKRD17	-0.012317	0.012317
CAV2	-0.012303	0.012303
DTWD1	-0.0122993	0.0122993
GFRA3	-0.0122962	0.0122962
FNIP1	-0.012295	0.012295
PAK3	-0.0122859	0.0122859
GOSR1	-0.0122805	0.0122805
PCID2	-0.0122768	0.0122768
PMP22	-0.0122762	0.0122762
DCAF16	-0.0122734	0.0122734
C9orf72	-0.0122651	0.0122651
EIF2B2	-0.0122606	0.0122606
C4orf51	-0.0122578	0.0122578
PLA2G12A	-0.0122455	0.0122455
CTRB1	-0.0122391	0.0122391
SLAMF7	-0.0122387	0.0122387
DAP	-0.0122102	0.0122102
DUS4L	-0.0122059	0.0122059
WWC3	-0.0122052	0.0122052
PSME2	-0.0122024	0.0122024
SP100	-0.0121977	0.0121977
ZNF417	-0.0121968	0.0121968
C6orf223	-0.0121829	0.0121829
C10orf131	-0.0121629	0.0121629
SIAH2	-0.0121613	0.0121613
EREG	-0.0121602	0.0121602
GLB1L3	-0.0121595	0.0121595
PASK	-0.0121543	0.0121543
ASTN2	-0.0121509	0.0121509
SIX6	-0.0121303	0.0121303
BRPF3	-0.0121143	0.0121143
ADAMTSL1	-0.0121111	0.0121111
ABCD2	-0.0121008	0.0121008
CELSR3	-0.0120997	0.0120997
HTN1	-0.0120934	0.0120934
ANKRD29	-0.0120841	0.0120841
RBM11	-0.012082	0.012082
PTGFR	-0.0120784	0.0120784
MPHOSPH9	-0.0120726	0.0120726
BIRC7	-0.0120661	0.0120661
SMR3A	-0.0120495	0.0120495
ZPBP	-0.01204	0.01204
ATF6	-0.012031	0.012031
RNF220	-0.0120287	0.0120287
CDC123	-0.0120088	0.0120088
SPINK13	-0.0119956	0.0119956
ZNF688	-0.0119922	0.0119922
STX1B	-0.011991	0.011991
MUC13	-0.011978	0.011978
SNCAIP	-0.0119686	0.0119686
GMDS	-0.0119667	0.0119667
AXIN1	-0.0119648	0.0119648
MITD1	-0.0119627	0.0119627
VCX2	-0.0119623	0.0119623
TNFRSF1B	-0.0119562	0.0119562
YIPF5	-0.011951	0.011951
KCNE4	-0.0119152	0.0119152
ILDR2	-0.0119146	0.0119146
GSX1	-0.0119088	0.0119088
BAAT	-0.011901	0.011901
HIPK3	-0.0118979	0.0118979
TEX11	-0.011897	0.011897
CPE	-0.0118926	0.0118926
ZNF479	-0.0118891	0.0118891
CARD8	-0.0118889	0.0118889
NEUROD6	-0.0118808	0.0118808
USP36	-0.0118741	0.0118741
TSGA10IP	-0.0118513	0.0118513
TUBGCP4	-0.011851	0.011851
UBXN2B	-0.0118497	0.0118497
ANAPC16	-0.0118454	0.0118454
CHAC1	-0.0118415	0.0118415
PHLDB2	-0.0118406	0.0118406
OR7D2	-0.0118401	0.0118401
EIF4A3	-0.0118276	0.0118276
SORBS1	-0.0118083	0.0118083
POLR1D	-0.0117837	0.0117837
HAND2	-0.0117815	0.0117815
DES	-0.0117674	0.0117674
RBM38	-0.0117633	0.0117633
SNF8	-0.0117602	0.0117602
OPN1LW	-0.0117588	0.0117588
MMP20	-0.0117556	0.0117556
FAM21A	-0.0117512	0.0117512
MAFB	-0.0117506	0.0117506
DIXDC1	-0.0117408	0.0117408
ADAR	-0.0117261	0.0117261
CPLX4	-0.0117239	0.0117239
SKA1	-0.0117205	0.0117205
PHLDA1	-0.0117195	0.0117195
FGD6	-0.0117084	0.0117084
FAM65A	-0.0117072	0.0117072
ZNF787	-0.0117018	0.0117018
SCUBE1	-0.0116877	0.0116877
GDF6	-0.0116786	0.0116786
PDE6C	-0.0116777	0.0116777
AASDH	-0.0116672	0.0116672
MTSS1	-0.0116549	0.0116549
TRPS1	-0.0116543	0.0116543
S100A7	-0.0116457	0.0116457
ESRP2	-0.0116412	0.0116412
SEC14L2	-0.0116368	0.0116368
HMBS	-0.0116305	0.0116305
WFDC1	-0.0116298	0.0116298
AMDHD1	-0.0116294	0.0116294
CTNNAL1	-0.0116281	0.0116281
KCNMB4	-0.0116262	0.0116262
HAO2	-0.0116222	0.0116222
EME1	-0.0116183	0.0116183
PLD3	-0.0116178	0.0116178
FIBCD1	-0.0116064	0.0116064
NCS1	-0.0116045	0.0116045
ZFP28	-0.0116034	0.0116034
GREM1	-0.0116003	0.0116003
MAP4K5	-0.0115987	0.0115987
C1QBP	-0.011596	0.011596
SMU1	-0.011594	0.011594
MRPL19	-0.0115862	0.0115862
HRH3	-0.0115844	0.0115844
GPR158	-0.0115832	0.0115832
MGEA5	-0.0115819	0.0115819
NAA40	-0.0115813	0.0115813
PSMD3	-0.0115731	0.0115731
CCDC136	-0.0115702	0.0115702
INPP5F	-0.0115686	0.0115686
IRF2BP2	-0.0115652	0.0115652
FAM114A2	-0.0115619	0.0115619
HDAC1	-0.0115566	0.0115566
FBXO25	-0.0115519	0.0115519
PGM2L1	-0.0115494	0.0115494
C7orf49	-0.0115489	0.0115489
OR1D2	-0.0115473	0.0115473
MMP3	-0.0115423	0.0115423
ARID2	-0.0115383	0.0115383
MAP2K7	-0.0115309	0.0115309
LRRC3	-0.0115282	0.0115282
ZBTB34	-0.0115164	0.0115164
DLK1	-0.0115136	0.0115136
INSL3	-0.011508	0.011508
C1QTNF8	-0.0114815	0.0114815
KIR2DL3	-0.0114798	0.0114798
LPAR2	-0.011476	0.011476
NUB1	-0.0114741	0.0114741
CHAF1B	-0.0114722	0.0114722
CCDC81	-0.0114717	0.0114717
ZCWPW2	-0.011471	0.011471
THSD7A	-0.011467	0.011467
NPC1L1	-0.0114569	0.0114569
C14orf169	-0.0114366	0.0114366
KRT222	-0.011429	0.011429
UGT2B7	-0.0114267	0.0114267
HOXD12	-0.0114246	0.0114246
SGSH	-0.0114235	0.0114235
VAMP3	-0.0114188	0.0114188
CLP1	-0.0114146	0.0114146
FAM161B	-0.0114084	0.0114084
REN	-0.0114078	0.0114078
SMC3	-0.0114057	0.0114057
NCF1	-0.0114002	0.0114002
UPK1A	-0.0113987	0.0113987
FEZF2	-0.0113968	0.0113968
KPNA1	-0.0113944	0.0113944
CASP4	-0.0113906	0.0113906
MSTN	-0.0113813	0.0113813
POC1B	-0.011379	0.011379
NRIP2	-0.0113723	0.0113723
TBCCD1	-0.0113604	0.0113604
ALOX5	-0.0113546	0.0113546
LFNG	-0.0113525	0.0113525
GPR65	-0.0113475	0.0113475
DPCD	-0.0113432	0.0113432
SCARB1	-0.0113416	0.0113416
PSG1	-0.011337	0.011337
POU6F2	-0.0113355	0.0113355
XPO4	-0.0113321	0.0113321
OAZ2	-0.0113253	0.0113253
AGPS	-0.0113226	0.0113226
ODF3L1	-0.0113217	0.0113217
ITGB2	-0.0113173	0.0113173
TULP2	-0.0113121	0.0113121
PCOLCE2	-0.0113109	0.0113109
CABP5	-0.01131	0.01131
VAV3	-0.0113082	0.0113082
PTPN13	-0.011308	0.011308
MGAT4C	-0.0113066	0.0113066
NOL4	-0.0112911	0.0112911
SORT1	-0.0112859	0.0112859
CALCRL	-0.0112854	0.0112854
TMPO	-0.0112847	0.0112847
OR6M1	-0.011277	0.011277
LYPLA2	-0.0112736	0.0112736
TMEM217	-0.0112663	0.0112663
ANO5	-0.0112654	0.0112654
LRRFIP2	-0.0112546	0.0112546
GPR78	-0.0112542	0.0112542
YEATS4	-0.0112466	0.0112466
PITPNA	-0.0112446	0.0112446
XRCC2	-0.0112443	0.0112443
SLC22A13	-0.0112321	0.0112321
MAGT1	-0.0112321	0.0112321
SOX30	-0.0112239	0.0112239
SOD2	-0.0112203	0.0112203
UPP1	-0.0112164	0.0112164
POLR3A	-0.0112122	0.0112122
RPL12	-0.0112091	0.0112091
ENPP6	-0.0111858	0.0111858
DDX19B	-0.0111786	0.0111786
AIFM2	-0.0111751	0.0111751
SYNM	-0.0111584	0.0111584
ABHD12	-0.0111571	0.0111571
RBM12B	-0.0111517	0.0111517
WBSCR27	-0.0111421	0.0111421
KRTAP26-1	-0.0111415	0.0111415
PLCG1	-0.0111407	0.0111407
HPGD	-0.0111407	0.0111407
CD72	-0.011139	0.011139
MICA	-0.0111387	0.0111387
RETSAT	-0.0111368	0.0111368
VWC2L	-0.0111257	0.0111257
SLC10A4	-0.0111235	0.0111235
OR10V1	-0.0111155	0.0111155
TACR1	-0.0111012	0.0111012
GPR137C	-0.0110955	0.0110955
PNLIPRP3	-0.0110951	0.0110951
DAGLB	-0.0110865	0.0110865
TOM1L2	-0.0110849	0.0110849
PRR20C	-0.0110849	0.0110849
DCLRE1A	-0.0110847	0.0110847
BAG4	-0.0110791	0.0110791
SERPINA9	-0.0110782	0.0110782
FGFR1	-0.0110742	0.0110742
ACTR1A	-0.011074	0.011074
REEP3	-0.0110739	0.0110739
TCERG1	-0.0110701	0.0110701
CNGA2	-0.0110557	0.0110557
POLDIP2	-0.0110544	0.0110544
INSR	-0.0110539	0.0110539
OR13F1	-0.0110533	0.0110533
TBL2	-0.0110462	0.0110462
NUP133	-0.0110432	0.0110432
ZBED1	-0.0110399	0.0110399
RAP1GDS1	-0.0110387	0.0110387
APLP1	-0.0110349	0.0110349
FABP1	-0.0110344	0.0110344
SLC48A1	-0.0110343	0.0110343
LYRM2	-0.0110237	0.0110237
LAIR1	-0.0110234	0.0110234
RILPL2	-0.0110215	0.0110215
TMEM170B	-0.0110112	0.0110112
EIF3CL	-0.0110094	0.0110094
PSRC1	-0.0110063	0.0110063
NKX3-2	-0.0109963	0.0109963
KCNJ11	-0.0109919	0.0109919
TWSG1	-0.010989	0.010989
RDH11	-0.0109862	0.0109862
TRMU	-0.0109861	0.0109861
FAM150B	-0.0109839	0.0109839
MRPL41	-0.0109822	0.0109822
HYOU1	-0.0109711	0.0109711
HMGCR	-0.0109658	0.0109658
HSPA5	-0.0109637	0.0109637
SCGB1D1	-0.0109619	0.0109619
RRAS2	-0.0109606	0.0109606
CRABP2	-0.0109594	0.0109594
AP3S2	-0.0109586	0.0109586
PPP4C	-0.0109584	0.0109584
CES1	-0.0109508	0.0109508
CALHM3	-0.0109484	0.0109484
SGPP1	-0.0109453	0.0109453
YY1AP1	-0.0109328	0.0109328
ALG9	-0.0109287	0.0109287
KLHL18	-0.0109227	0.0109227
ZFP36L2	-0.010919	0.010919
CX3CL1	-0.0109185	0.0109185
FBXO27	-0.0109148	0.0109148
ZNF579	-0.0109141	0.0109141
GPR135	-0.0109064	0.0109064
AFF2	-0.0109017	0.0109017
MRPL16	-0.0109017	0.0109017
PADI4	-0.0109004	0.0109004
ARNTL	-0.0108991	0.0108991
PNMAL1	-0.0108978	0.0108978
GPR45	-0.0108963	0.0108963
MMGT1	-0.0108937	0.0108937
GZMA	-0.0108902	0.0108902
NAALADL1	-0.0108901	0.0108901
GPBP1	-0.0108901	0.0108901
ERLIN2	-0.0108803	0.0108803
AP1S3	-0.0108799	0.0108799
SEC24D	-0.0108776	0.0108776
PLEKHG2	-0.0108716	0.0108716
TEP1	-0.0108715	0.0108715
ENY2	-0.0108691	0.0108691
CCL22	-0.0108682	0.0108682
DCHS1	-0.0108643	0.0108643
DHX34	-0.0108466	0.0108466
SBNO2	-0.0108445	0.0108445
SNRPG	-0.01083	0.01083
RFTN2	-0.0108262	0.0108262
PLAC1	-0.0108256	0.0108256
FAM185A	-0.0108216	0.0108216
FCAR	-0.0108209	0.0108209
G6PC	-0.0108197	0.0108197
WDR46	-0.0108164	0.0108164
TRPM2	-0.0108089	0.0108089
OR4C3	-0.0108028	0.0108028
MSN	-0.0107944	0.0107944
ADSL	-0.0107911	0.0107911
SOS1	-0.01079	0.01079
TECPR2	-0.0107897	0.0107897
SLC16A9	-0.0107894	0.0107894
FBXO31	-0.0107856	0.0107856
MAGED2	-0.0107849	0.0107849
FOXL2	-0.0107847	0.0107847
LEPROT	-0.0107799	0.0107799
MAN1C1	-0.0107703	0.0107703
STK33	-0.0107699	0.0107699
CNTN5	-0.0107675	0.0107675
PTPRCAP	-0.0107669	0.0107669
ANAPC2	-0.0107633	0.0107633
TAF1D	-0.0107586	0.0107586
F8	-0.0107518	0.0107518
HELQ	-0.0107517	0.0107517
SSX2IP	-0.0107478	0.0107478
MON2	-0.0107437	0.0107437
ENKUR	-0.0107417	0.0107417
ADCY1	-0.01074	0.01074
UQCRC1	-0.0107211	0.0107211
TM2D3	-0.0107024	0.0107024
METTL9	-0.0106998	0.0106998
C14orf159	-0.0106956	0.0106956
FAT1	-0.0106949	0.0106949
CXorf21	-0.0106922	0.0106922
WDR35	-0.0106891	0.0106891
CYP1A1	-0.0106883	0.0106883
TNFSF13	-0.0106812	0.0106812
SIGLEC6	-0.0106799	0.0106799
RAP1A	-0.0106786	0.0106786
AASS	-0.0106751	0.0106751
LRRC45	-0.0106735	0.0106735
RHBDL1	-0.0106733	0.0106733
ZNF473	-0.0106633	0.0106633
LAP3	-0.01066	0.01066
SCRN2	-0.0106593	0.0106593
RHOBTB1	-0.010659	0.010659
PSMC1	-0.0106558	0.0106558
TMEM104	-0.0106544	0.0106544
SERP1	-0.0106522	0.0106522
DKK4	-0.0106498	0.0106498
CCNY	-0.0106496	0.0106496
SLC16A14	-0.0106451	0.0106451
UNC13A	-0.0106417	0.0106417
ABCB4	-0.0106395	0.0106395
FAM13A	-0.0106382	0.0106382
RTF1	-0.0106285	0.0106285
SIDT1	-0.0106148	0.0106148
TMEM68	-0.0106078	0.0106078
CSPG4	-0.0106068	0.0106068
CLEC2B	-0.010606	0.010606
FAAH	-0.0105991	0.0105991
GGA2	-0.0105985	0.0105985
SWAP70	-0.0105898	0.0105898
EGFLAM	-0.0105858	0.0105858
CCL25	-0.010581	0.010581
ABCA12	-0.0105771	0.0105771
RNF215	-0.0105751	0.0105751
REG4	-0.0105695	0.0105695
RASGRP3	-0.0105671	0.0105671
ZNF292	-0.0105647	0.0105647
DCST2	-0.0105646	0.0105646
BTN3A2	-0.0105622	0.0105622
TSEN2	-0.010561	0.010561
BHLHE40	-0.0105549	0.0105549
CLEC9A	-0.0105523	0.0105523
ZNF541	-0.0105428	0.0105428
CD69	-0.010542	0.010542
RPUSD2	-0.0105393	0.0105393
DDX20	-0.0105369	0.0105369
FAM184A	-0.0105354	0.0105354
COQ3	-0.0105345	0.0105345
OR4L1	-0.0105343	0.0105343
MAB21L2	-0.0105289	0.0105289
MFSD2B	-0.0105261	0.0105261
SHISA6	-0.0105247	0.0105247
KCNQ2	-0.0105204	0.0105204
BIN1	-0.0105175	0.0105175
KIF23	-0.0105108	0.0105108
DHTKD1	-0.0105095	0.0105095
SHC2	-0.0105062	0.0105062
KBTBD4	-0.0105056	0.0105056
GPR143	-0.0105051	0.0105051
AIFM3	-0.0105013	0.0105013
DDX59	-0.0105	0.0105
FRG2B	-0.0104983	0.0104983
KIAA0408	-0.0104941	0.0104941
ALG11	-0.0104934	0.0104934
PITX1	-0.0104858	0.0104858
PDS5B	-0.0104798	0.0104798
EHD1	-0.0104786	0.0104786
PDILT	-0.0104681	0.0104681
SCGB2A2	-0.0104671	0.0104671
POFUT1	-0.0104662	0.0104662
SCMH1	-0.0104645	0.0104645
SPARCL1	-0.0104584	0.0104584
CALML4	-0.0104524	0.0104524
OR7G2	-0.0104523	0.0104523
RSPO2	-0.0104521	0.0104521
HSD17B8	-0.0104399	0.0104399
HKR1	-0.0104385	0.0104385
PMFBP1	-0.0104358	0.0104358
CD86	-0.0104358	0.0104358
SENP1	-0.010425	0.010425
ENPP7	-0.0104174	0.0104174
FAM98B	-0.0104174	0.0104174
ENPP3	-0.0104167	0.0104167
LRIG1	-0.0104132	0.0104132
ZBTB38	-0.0104116	0.0104116
GH1	-0.0104055	0.0104055
NANOS1	-0.0104002	0.0104002
G6PC2	-0.0103991	0.0103991
KDM4D	-0.0103988	0.0103988
TMEM225	-0.0103952	0.0103952
TMEM117	-0.0103876	0.0103876
SPATA17	-0.0103825	0.0103825
BATF2	-0.0103775	0.0103775
C12orf75	-0.0103775	0.0103775
CD96	-0.0103758	0.0103758
KCNJ4	-0.0103689	0.0103689
ATF7	-0.0103546	0.0103546
RPF2	-0.0103515	0.0103515
HNRNPD	-0.0103465	0.0103465
MYOG	-0.0103406	0.0103406
GJB4	-0.0103378	0.0103378
C1orf109	-0.0103342	0.0103342
FBXO48	-0.0103341	0.0103341
PRPF40B	-0.0103319	0.0103319
ASIP	-0.0103316	0.0103316
USP49	-0.0103309	0.0103309
BRWD1	-0.0103288	0.0103288
REPS1	-0.0103259	0.0103259
PDGFC	-0.0103228	0.0103228
CUL1	-0.0103219	0.0103219
ZDHHC14	-0.0103146	0.0103146
ZFPM1	-0.0103133	0.0103133
GCNT7	-0.0103129	0.0103129
B3GALT4	-0.0103111	0.0103111
UNC5D	-0.0103074	0.0103074
TUFM	-0.0103012	0.0103012
TYR	-0.0102999	0.0102999
KCNK12	-0.0102993	0.0102993
CTDP1	-0.0102982	0.0102982
TTPAL	-0.010297	0.010297
TRAPPC6B	-0.0102912	0.0102912
NFIB	-0.0102893	0.0102893
TBCD	-0.010289	0.010289
PLBD1	-0.0102819	0.0102819
HIST1H2AC	-0.0102771	0.0102771
PLA2R1	-0.0102738	0.0102738
SLC17A7	-0.0102665	0.0102665
PARP2	-0.0102597	0.0102597
CACNG4	-0.0102565	0.0102565
LARP1	-0.0102534	0.0102534
METTL14	-0.0102502	0.0102502
RGS18	-0.010242	0.010242
NCKAP5	-0.0102393	0.0102393
ZNF174	-0.0102379	0.0102379
CSTF2	-0.0102335	0.0102335
PRR5	-0.0102326	0.0102326
TSPAN3	-0.0102264	0.0102264
ITIH4	-0.010218	0.010218
RBMS1	-0.0102147	0.0102147
RP1L1	-0.0102125	0.0102125
LHX4	-0.010208	0.010208
CHRNB1	-0.0102059	0.0102059
DEF8	-0.0102041	0.0102041
ASH1L	-0.0102039	0.0102039
OR6C75	-0.0102003	0.0102003
SFT2D1	-0.0101943	0.0101943
SULT2A1	-0.0101891	0.0101891
GORAB	-0.0101882	0.0101882
ZNF45	-0.0101877	0.0101877
CYYR1	-0.0101835	0.0101835
GRM8	-0.0101784	0.0101784
NDUFA3	-0.0101743	0.0101743
TP53INP1	-0.0101738	0.0101738
EIF5AL1	-0.0101688	0.0101688
TRAFD1	-0.0101665	0.0101665
PPM1K	-0.0101661	0.0101661
GRIK3	-0.0101623	0.0101623
OAS3	-0.0101584	0.0101584
B4GALT4	-0.0101582	0.0101582
CDH12	-0.0101571	0.0101571
PLAT	-0.0101562	0.0101562
AKR1B10	-0.0101504	0.0101504
CCDC50	-0.0101476	0.0101476
DCAF12	-0.0101425	0.0101425
ZNF823	-0.0101374	0.0101374
GARNL3	-0.0101289	0.0101289
OR4A47	-0.0101287	0.0101287
ATP5L	-0.0101286	0.0101286
SDR42E1	-0.0101265	0.0101265
SUMF1	-0.010124	0.010124
C9orf129	-0.0101237	0.0101237
ADCYAP1R1	-0.0101152	0.0101152
C15orf41	-0.0101004	0.0101004
SUN5	-0.0100985	0.0100985
DOCK9	-0.01009	0.01009
USP24	-0.0100879	0.0100879
DNMT3A	-0.010083	0.010083
PDHA1	-0.0100813	0.0100813
CCDC65	-0.0100751	0.0100751
AARSD1	-0.010073	0.010073
ART1	-0.0100699	0.0100699
IFNA8	-0.0100681	0.0100681
UBASH3A	-0.0100664	0.0100664
MRPL32	-0.0100644	0.0100644
CLDN25	-0.0100553	0.0100553
ACTN1	-0.0100541	0.0100541
SLFN5	-0.0100527	0.0100527
EGFL6	-0.0100477	0.0100477
HIST1H2AK	-0.0100432	0.0100432
NSUN6	-0.0100432	0.0100432
SLC22A24	-0.0100156	0.0100156
ACTG1	-0.0100146	0.0100146
FRS3	-0.0100141	0.0100141
CYP2B6	-0.0100134	0.0100134
PIR	-0.0100125	0.0100125
GREM2	-0.0100102	0.0100102
GMFG	-0.0100027	0.0100027
MBLAC2	-0.0100004	0.0100004
NT5DC3	-0.00999118	0.00999118
RPL34	-0.00999071	0.00999071
CCDC148	-0.00998398	0.00998398
KLF1	-0.0099816	0.0099816
GPR37L1	-0.00997863	0.00997863
FAM124A	-0.00997373	0.00997373
THAP8	-0.0099701	0.0099701
FAM32A	-0.00996786	0.00996786
OR1E1	-0.00996715	0.00996715
ODF3B	-0.00996082	0.00996082
LY96	-0.00995561	0.00995561
MAPK1IP1L	-0.00995224	0.00995224
SCFD2	-0.00994905	0.00994905
SLC1A3	-0.00994519	0.00994519
ATAD1	-0.00994354	0.00994354
CCDC152	-0.00994327	0.00994327
TMED9	-0.00994252	0.00994252
OR51I1	-0.0099415	0.0099415
COIL	-0.00993485	0.00993485
MMP7	-0.00993439	0.00993439
CDC14A	-0.00992524	0.00992524
CCNDBP1	-0.00992202	0.00992202
PGD	-0.00992169	0.00992169
BARX2	-0.00991144	0.00991144
CABYR	-0.00990496	0.00990496
FGFBP3	-0.00990445	0.00990445
MAPT	-0.00990379	0.00990379
ANKRD23	-0.00990359	0.00990359
RAB11A	-0.00989098	0.00989098
GDF10	-0.00988692	0.00988692
ZNF530	-0.00988256	0.00988256
IFNA21	-0.00987778	0.00987778
FZD7	-0.00987029	0.00987029
RPTN	-0.00986757	0.00986757
COQ7	-0.00986482	0.00986482
SELENBP1	-0.00985561	0.00985561
MUSK	-0.00985484	0.00985484
ESPNL	-0.00985392	0.00985392
CSTF3	-0.00985384	0.00985384
UBXN8	-0.00985196	0.00985196
HRASLS5	-0.00985055	0.00985055
ALPK1	-0.00984976	0.00984976
PIK3AP1	-0.00984812	0.00984812
APLF	-0.00984163	0.00984163
EGFR	-0.0098362	0.0098362
OCM2	-0.00983618	0.00983618
TMEM183A	-0.00983376	0.00983376
ZNF469	-0.00982615	0.00982615
CADM3	-0.0098257	0.0098257
GLIPR1	-0.00982187	0.00982187
TMEM232	-0.00982033	0.00982033
C12orf65	-0.00981974	0.00981974
C11orf68	-0.00981906	0.00981906
FCER2	-0.00981565	0.00981565
LIPI	-0.00980772	0.00980772
SPP1	-0.00980695	0.00980695
TBC1D26	-0.00979159	0.00979159
GPM6B	-0.00978893	0.00978893
ZNF705D	-0.00978693	0.00978693
TRIP11	-0.00977918	0.00977918
OR4F29	-0.00977583	0.00977583
SLC25A27	-0.0097757	0.0097757
PTPN12	-0.00977557	0.00977557
AGFG1	-0.00976827	0.00976827
WDR26	-0.00976709	0.00976709
FAM43B	-0.00976063	0.00976063
DYX1C1	-0.00976059	0.00976059
XRCC1	-0.00975962	0.00975962
ZER1	-0.00975651	0.00975651
SPINK2	-0.00975455	0.00975455
MYCBPAP	-0.0097531	0.0097531
CACNB4	-0.00975285	0.00975285
TCEA1	-0.00975197	0.00975197
HIST1H3G	-0.00974739	0.00974739
TUBB2B	-0.00974574	0.00974574
GCH1	-0.00973088	0.00973088
PPARA	-0.00973013	0.00973013
DHDDS	-0.00971997	0.00971997
SLC17A6	-0.00971974	0.00971974
PSMB6	-0.0097161	0.0097161
ENTPD8	-0.0097154	0.0097154
SF3B4	-0.00971032	0.00971032
FAM134C	-0.00970942	0.00970942
JUP	-0.00970919	0.00970919
LIPA	-0.00969845	0.00969845
TYSND1	-0.00969475	0.00969475
SPINT1	-0.00969275	0.00969275
FAT3	-0.00969211	0.00969211
FUT9	-0.0096912	0.0096912
ADAM9	-0.00968892	0.00968892
EFCAB1	-0.00968603	0.00968603
BRI3BP	-0.00968571	0.00968571
SOCS2	-0.00968542	0.00968542
RBM15B	-0.00968287	0.00968287
LEO1	-0.00967886	0.00967886
LRRC7	-0.00967372	0.00967372
CDK5R1	-0.00967129	0.00967129
ROCK2	-0.00966329	0.00966329
PEX16	-0.00966317	0.00966317
LECT1	-0.00965666	0.00965666
SLC6A7	-0.00965534	0.00965534
HECTD1	-0.00965464	0.00965464
CHEK2	-0.00965357	0.00965357
YIPF2	-0.00965055	0.00965055
SUDS3	-0.00964956	0.00964956
FBXL12	-0.00964756	0.00964756
TAPBPL	-0.00964674	0.00964674
ALOX15B	-0.00964314	0.00964314
FNDC7	-0.00962391	0.00962391
UBE2A	-0.00962272	0.00962272
SLCO4C1	-0.00962138	0.00962138
ILF2	-0.0096165	0.0096165
PCDH15	-0.00961378	0.00961378
DYNC1LI1	-0.00961044	0.00961044
HS3ST2	-0.00960555	0.00960555
C14orf37	-0.00960449	0.00960449
PSME1	-0.00959985	0.00959985
ITGB4	-0.00959417	0.00959417
PRKCZ	-0.0095921	0.0095921
C1orf220	-0.00959064	0.00959064
KLF3	-0.00958908	0.00958908
OR12D2	-0.00958345	0.00958345
PPA1	-0.00958146	0.00958146
CUL7	-0.00958132	0.00958132
NDFIP2	-0.00958105	0.00958105
GLYATL3	-0.00957526	0.00957526
TRIM3	-0.0095751	0.0095751
SFXN3	-0.00956567	0.00956567
TXNL4B	-0.00956356	0.00956356
LACE1	-0.0095635	0.0095635
CALML3	-0.00956059	0.00956059
PITPNM1	-0.00955856	0.00955856
GCC2	-0.0095584	0.0095584
SCO2	-0.00955582	0.00955582
OR11L1	-0.00954446	0.00954446
GJA8	-0.00953203	0.00953203
SOX11	-0.00953009	0.00953009
ABCC10	-0.00952684	0.00952684
PDIA5	-0.00951932	0.00951932
MEIS1	-0.00951829	0.00951829
KRT17	-0.00951691	0.00951691
CNTN1	-0.00951523	0.00951523
GATSL3	-0.00951191	0.00951191
SULF2	-0.00951177	0.00951177
LILRA3	-0.00950941	0.00950941
DCUN1D2	-0.00950815	0.00950815
ELL	-0.00949878	0.00949878
BAP1	-0.00949737	0.00949737
MXD4	-0.00948733	0.00948733
SMAD4	-0.00948701	0.00948701
GPR22	-0.00948172	0.00948172
NFIA	-0.00948145	0.00948145
FAM53A	-0.00947813	0.00947813
NDUFV2	-0.0094752	0.0094752
KIAA1033	-0.0094746	0.0094746
SYCP3	-0.00947405	0.00947405
RFPL4B	-0.00947171	0.00947171
XRRA1	-0.00947077	0.00947077
CREG2	-0.00946956	0.00946956
PIGB	-0.00945914	0.00945914
KLK10	-0.00945895	0.00945895
OR4K13	-0.00945656	0.00945656
STIM1	-0.00945061	0.00945061
TRIM31	-0.00944314	0.00944314
CELSR2	-0.00943892	0.00943892
CCDC87	-0.00943887	0.00943887
SESN2	-0.00943741	0.00943741
SHH	-0.00943432	0.00943432
ZNF683	-0.0094329	0.0094329
SOHLH2	-0.00943132	0.00943132
NCF4	-0.00942958	0.00942958
MRPL42	-0.00942542	0.00942542
C5orf46	-0.0094228	0.0094228
ZNF513	-0.00941512	0.00941512
FHL3	-0.00941224	0.00941224
FMO5	-0.00941092	0.00941092
CD38	-0.0094102	0.0094102
ACIN1	-0.00940832	0.00940832
VMAC	-0.00940806	0.00940806
THAP11	-0.00940663	0.00940663
TRAF3	-0.00940488	0.00940488
FAM83F	-0.00939677	0.00939677
SYNC	-0.00939233	0.00939233
CSTF2T	-0.00938994	0.00938994
CASP5	-0.00938926	0.00938926
GNAS	-0.00938801	0.00938801
GPR50	-0.00938527	0.00938527
SLC37A2	-0.00938507	0.00938507
MRPS36	-0.00938058	0.00938058
CAPG	-0.00937962	0.00937962
TSC2	-0.00937794	0.00937794
TEX101	-0.00937683	0.00937683
ANKRD28	-0.00937129	0.00937129
GATA2	-0.00936928	0.00936928
TNIP1	-0.00936722	0.00936722
RP2	-0.00936709	0.00936709
SPAST	-0.00936685	0.00936685
CLEC2D	-0.00936572	0.00936572
C12orf45	-0.00935586	0.00935586
FAM9A	-0.00935001	0.00935001
CCDC47	-0.00933469	0.00933469
CCDC102B	-0.00932765	0.00932765
IQCG	-0.00932664	0.00932664
EPS8L1	-0.00932593	0.00932593
GNAL	-0.00932056	0.00932056
ZCRB1	-0.0093156	0.0093156
USP31	-0.00930685	0.00930685
LGALS7	-0.00930294	0.00930294
FOXD4L1	-0.0092989	0.0092989
MS4A13	-0.00929744	0.00929744
SENP6	-0.00929534	0.00929534
TPSAB1	-0.00929275	0.00929275
MLH3	-0.00929016	0.00929016
ITIH1	-0.00928878	0.00928878
EN1	-0.0092887	0.0092887
CHMP1B	-0.00928575	0.00928575
GAS7	-0.00928154	0.00928154
RABIF	-0.00928093	0.00928093
ZC3H6	-0.0092786	0.0092786
OR5AP2	-0.00927559	0.00927559
RPL41	-0.00926328	0.00926328
CDKN2C	-0.00926006	0.00926006
ARMC5	-0.00925746	0.00925746
PLA2G10	-0.00925564	0.00925564
TMEM218	-0.00925287	0.00925287
TRIM72	-0.00924961	0.00924961
FAM173A	-0.00924872	0.00924872
CLASP2	-0.00924854	0.00924854
KISS1	-0.0092482	0.0092482
KBTBD6	-0.00923972	0.00923972
INPP5B	-0.00923492	0.00923492
ATAD3B	-0.00923279	0.00923279
ZAR1L	-0.00922762	0.00922762
DRD1	-0.00922185	0.00922185
ARPC1B	-0.00922167	0.00922167
PRSS12	-0.00921729	0.00921729
SMNDC1	-0.0092152	0.0092152
WFDC2	-0.00921375	0.00921375
MPZL3	-0.00921363	0.00921363
HIST1H2AH	-0.00921263	0.00921263
SNRPF	-0.00921082	0.00921082
PKD1L2	-0.0092015	0.0092015
PRPS1L1	-0.0091973	0.0091973
MTUS1	-0.00919295	0.00919295
OR10A2	-0.00918003	0.00918003
HRCT1	-0.00917938	0.00917938
TMEM5	-0.0091786	0.0091786
DEPDC5	-0.00917558	0.00917558
ELK4	-0.00917158	0.00917158
ANKRD7	-0.00917001	0.00917001
PTPRT	-0.0091686	0.0091686
GCNT2	-0.00916731	0.00916731
SCNN1G	-0.00916681	0.00916681
USP11	-0.00916531	0.00916531
ZFYVE19	-0.00916219	0.00916219
SLC22A18AS	-0.00915775	0.00915775
RALGPS2	-0.00915746	0.00915746
FXYD4	-0.00915311	0.00915311
CYP11A1	-0.00915275	0.00915275
TEKT2	-0.00915161	0.00915161
POTEE	-0.00914279	0.00914279
SLC46A2	-0.0091423	0.0091423
ASPHD2	-0.00913716	0.00913716
HTR1B	-0.00913338	0.00913338
SLC39A1	-0.00913281	0.00913281
SRPK2	-0.00912877	0.00912877
OR6C65	-0.0091258	0.0091258
BRDT	-0.00912366	0.00912366
PDIA4	-0.00912213	0.00912213
NPDC1	-0.00911754	0.00911754
TSEN15	-0.00911092	0.00911092
KCTD4	-0.00910832	0.00910832
DCAF6	-0.00910773	0.00910773
ST6GALNAC5	-0.0091027	0.0091027
MYOCD	-0.00909776	0.00909776
UNC93A	-0.00909669	0.00909669
CCDC155	-0.00909261	0.00909261
CHRDL2	-0.0090909	0.0090909
GHRHR	-0.00909025	0.00909025
PSMA3	-0.00908811	0.00908811
VPS26B	-0.009087	0.009087
GABRG3	-0.00907643	0.00907643
VWDE	-0.0090742	0.0090742
TAPBP	-0.00907416	0.00907416
TYROBP	-0.00907286	0.00907286
FAM193B	-0.0090728	0.0090728
NDN	-0.00906982	0.00906982
SLITRK6	-0.00906782	0.00906782
ENDOD1	-0.00906618	0.00906618
FTCD	-0.00906506	0.00906506
METTL10	-0.00905761	0.00905761
ZNF17	-0.00905714	0.00905714
ACPT	-0.0090527	0.0090527
JAG2	-0.00905254	0.00905254
SEMA4G	-0.00904621	0.00904621
PGAM4	-0.00904284	0.00904284
NCDN	-0.00903988	0.00903988
ATP4B	-0.00903824	0.00903824
IDH3B	-0.00903571	0.00903571
NPY	-0.0090352	0.0090352
KAAG1	-0.00903479	0.00903479
C19orf45	-0.0090339	0.0090339
VN1R2	-0.00902165	0.00902165
FAM179B	-0.00902001	0.00902001
DOCK2	-0.0090083	0.0090083
CADM1	-0.00900806	0.00900806
TEKT1	-0.00900612	0.00900612
GNPTAB	-0.00900595	0.00900595
IGFBP6	-0.00900584	0.00900584
FAM50A	-0.00900543	0.00900543
ADNP	-0.00898982	0.00898982
PPP1R3G	-0.00898874	0.00898874
PDE7B	-0.00898675	0.00898675
FAM89B	-0.00898344	0.00898344
TAF7	-0.00898303	0.00898303
HOXC12	-0.00898295	0.00898295
GIF	-0.00898156	0.00898156
MAOA	-0.00898136	0.00898136
NPHS1	-0.00897979	0.00897979
TNRC6A	-0.00897154	0.00897154
ABCB7	-0.00897059	0.00897059
ERMN	-0.00896857	0.00896857
CACNA1E	-0.00896693	0.00896693
TRIM23	-0.00896501	0.00896501
KRTAP9-8	-0.00896469	0.00896469
LCE1E	-0.00896181	0.00896181
LRRC40	-0.00896174	0.00896174
CD4	-0.00896146	0.00896146
OGFRL1	-0.00896081	0.00896081
GNLY	-0.00896075	0.00896075
P2RY10	-0.00895771	0.00895771
AP1B1	-0.0089547	0.0089547
IGF2	-0.00895103	0.00895103
FAM174A	-0.00894026	0.00894026
SPINK1	-0.00893673	0.00893673
CCDC40	-0.00892861	0.00892861
GAB1	-0.00892814	0.00892814
TRPM5	-0.0089274	0.0089274
TMEM155	-0.00891742	0.00891742
TMEM141	-0.00891084	0.00891084
C1orf112	-0.00890891	0.00890891
ACSL5	-0.00890654	0.00890654
TRNAU1AP	-0.00890315	0.00890315
PUSL1	-0.00889859	0.00889859
ZNF512B	-0.00889811	0.00889811
PLOD2	-0.00889781	0.00889781
FAM117A	-0.00889577	0.00889577
PRKAR1A	-0.00889563	0.00889563
PITX2	-0.00889258	0.00889258
ST3GAL3	-0.00889166	0.00889166
PPP1R3C	-0.0088911	0.0088911
CHD2	-0.00888774	0.00888774
HERC3	-0.00888749	0.00888749
PSMG2	-0.00888665	0.00888665
PPIL2	-0.00888209	0.00888209
PYCARD	-0.00887256	0.00887256
KRT9	-0.00887003	0.00887003
TRIP6	-0.00886714	0.00886714
DDRGK1	-0.00886176	0.00886176
TRPV4	-0.00886043	0.00886043
CHAF1A	-0.00885139	0.00885139
PLK4	-0.00884755	0.00884755
SEMG2	-0.00884651	0.00884651
ZNHIT6	-0.00884607	0.00884607
CLEC18A	-0.0088419	0.0088419
HIST2H2AA3	-0.00884034	0.00884034
C9orf50	-0.0088398	0.0088398
NFYB	-0.00883866	0.00883866
MYRIP	-0.0088355	0.0088355
NUDT13	-0.00882994	0.00882994
HCFC1R1	-0.00882323	0.00882323
OR7D4	-0.00882252	0.00882252
RDH12	-0.00881947	0.00881947
NUMB	-0.00881677	0.00881677
SLC9A5	-0.00881669	0.00881669
RCL1	-0.0088165	0.0088165
CD177	-0.00881553	0.00881553
KRT10	-0.00881394	0.00881394
YAP1	-0.00881316	0.00881316
PCP4L1	-0.00881252	0.00881252
CLEC4D	-0.0088115	0.0088115
PEX7	-0.00880811	0.00880811
RAG1	-0.00879627	0.00879627
RBM17	-0.00879406	0.00879406
CCAR1	-0.00878888	0.00878888
ING5	-0.00878441	0.00878441
C9orf57	-0.00878433	0.00878433
CLCN4	-0.0087811	0.0087811
RBP1	-0.00878092	0.00878092
CCDC15	-0.00878083	0.00878083
KRT81	-0.00878067	0.00878067
TMPRSS11B	-0.00877036	0.00877036
OSGEP	-0.00876877	0.00876877
KRT24	-0.0087671	0.0087671
XYLT2	-0.00876327	0.00876327
ZMYM4	-0.00876287	0.00876287
SLC30A1	-0.00876193	0.00876193
CYP27A1	-0.00876167	0.00876167
SLC25A12	-0.00876119	0.00876119
ATOH1	-0.00876066	0.00876066
GLRX5	-0.00875837	0.00875837
TRIM58	-0.00875642	0.00875642
GLI3	-0.00875166	0.00875166
LSM11	-0.00875158	0.00875158
FSHR	-0.00874617	0.00874617
CBX8	-0.00874587	0.00874587
NCKAP1L	-0.00874289	0.00874289
SYNJ1	-0.00874288	0.00874288
HADHB	-0.00874167	0.00874167
STARD3NL	-0.00873963	0.00873963
ERLIN1	-0.00873847	0.00873847
SLC38A7	-0.00873845	0.00873845
IMPACT	-0.00873343	0.00873343
RPL26	-0.00873185	0.00873185
FLAD1	-0.00872565	0.00872565
CAPN3	-0.00871743	0.00871743
UBB	-0.0087174	0.0087174
ACTR10	-0.0087171	0.0087171
PAGE2B	-0.00871706	0.00871706
CECR2	-0.00871443	0.00871443
IL13	-0.00870592	0.00870592
GLRA3	-0.00870096	0.00870096
GLYATL1	-0.00870044	0.00870044
RTN1	-0.00869969	0.00869969
PABPC1L2A	-0.008679	0.008679
ADH1A	-0.00867869	0.00867869
KRTAP3-2	-0.00867633	0.00867633
KPRP	-0.00867408	0.00867408
GDPD2	-0.0086704	0.0086704
KLC4	-0.00866443	0.00866443
PDK2	-0.00866412	0.00866412
UNC45A	-0.0086616	0.0086616
CHMP1A	-0.00865983	0.00865983
SOHLH1	-0.00865922	0.00865922
TMEM176B	-0.00865814	0.00865814
SEC24A	-0.00865694	0.00865694
ACVR1B	-0.00865346	0.00865346
CREBL2	-0.00865269	0.00865269
ABCA2	-0.00865165	0.00865165
C7orf72	-0.00864953	0.00864953
IAH1	-0.00864806	0.00864806
SRGAP1	-0.00864508	0.00864508
STX11	-0.00864269	0.00864269
CA10	-0.00864088	0.00864088
ZNF831	-0.0086402	0.0086402
TMEM106B	-0.00863857	0.00863857
KRT32	-0.00863769	0.00863769
SLC26A1	-0.00863231	0.00863231
CWC15	-0.00862805	0.00862805
TRMT6	-0.00862273	0.00862273
SYT5	-0.00861929	0.00861929
MNX1	-0.00860914	0.00860914
OR13C8	-0.008607	0.008607
FAM118A	-0.00860421	0.00860421
ZBED2	-0.00860222	0.00860222
HLA-DQB2	-0.00860163	0.00860163
CDO1	-0.00860154	0.00860154
DDX10	-0.008601	0.008601
LIN7B	-0.00859844	0.00859844
BEND7	-0.00859766	0.00859766
RAD51AP2	-0.00859683	0.00859683
TAF3	-0.00859601	0.00859601
FAM69C	-0.00859463	0.00859463
PIAS3	-0.00859296	0.00859296
SPN	-0.00859221	0.00859221
ZC3H11A	-0.00859026	0.00859026
RUNDC1	-0.00858757	0.00858757
KRTAP1-5	-0.00858741	0.00858741
PSMD11	-0.00858723	0.00858723
GSPT1	-0.00858191	0.00858191
HOXD1	-0.00857692	0.00857692
SOX7	-0.00857615	0.00857615
ILK	-0.00857425	0.00857425
SIVA1	-0.00857413	0.00857413
SULT4A1	-0.00856156	0.00856156
OR8D1	-0.00856102	0.00856102
LMTK3	-0.00856022	0.00856022
CPNE3	-0.00855524	0.00855524
GABARAP	-0.00855379	0.00855379
ZNF792	-0.00855255	0.00855255
ABCA4	-0.00855036	0.00855036
CCDC122	-0.00854881	0.00854881
ACSL6	-0.00854871	0.00854871
CRHR1	-0.008545	0.008545
PSME3	-0.00854297	0.00854297
SOSTDC1	-0.00854267	0.00854267
SORCS3	-0.00853671	0.00853671
LSM4	-0.00853408	0.00853408
WDR86	-0.00853283	0.00853283
ACOT7	-0.00853196	0.00853196
MAPK13	-0.00853156	0.00853156
XPO7	-0.00853149	0.00853149
TRIB1	-0.00853058	0.00853058
CENPJ	-0.00852884	0.00852884
PRR18	-0.00852814	0.00852814
MKRN3	-0.00852478	0.00852478
PRDX1	-0.00852338	0.00852338
KRR1	-0.00852042	0.00852042
XRCC6	-0.00851882	0.00851882
COL27A1	-0.00851813	0.00851813
ACSS3	-0.00851791	0.00851791
NKX2-6	-0.00851769	0.00851769
LEP	-0.00850851	0.00850851
KLRB1	-0.0085082	0.0085082
KAZALD1	-0.00850639	0.00850639
SRD5A1	-0.00850489	0.00850489
POLR3B	-0.00848988	0.00848988
ZBTB40	-0.00848979	0.00848979
HERC1	-0.00848923	0.00848923
ATF5	-0.00848856	0.00848856
PNRC1	-0.00848754	0.00848754
GYG2	-0.00848463	0.00848463
MCM10	-0.00848401	0.00848401
UBTD2	-0.00848142	0.00848142
FSD1	-0.00848127	0.00848127
CNNM2	-0.00847971	0.00847971
SAMD3	-0.00847962	0.00847962
VSNL1	-0.0084745	0.0084745
UGT2A1	-0.00847416	0.00847416
LPAR5	-0.00847347	0.00847347
POF1B	-0.00847325	0.00847325
TMEM27	-0.00846777	0.00846777
DTYMK	-0.00846423	0.00846423
CALCOCO2	-0.00846293	0.00846293
CNDP1	-0.00846019	0.00846019
VDAC2	-0.00845893	0.00845893
MED28	-0.00845748	0.00845748
DNAH14	-0.00845092	0.00845092
UTP6	-0.00844742	0.00844742
SERPINA7	-0.00844415	0.00844415
CYCS	-0.00844291	0.00844291
IFITM3	-0.00844233	0.00844233
HOXA6	-0.00843963	0.00843963
CYGB	-0.00843041	0.00843041
SMTNL2	-0.00842818	0.00842818
DAND5	-0.00842796	0.00842796
IQCK	-0.00842764	0.00842764
ST3GAL4	-0.00842533	0.00842533
PER1	-0.00842358	0.00842358
RPL19	-0.00841757	0.00841757
SERPINI1	-0.00841014	0.00841014
RAD18	-0.00840477	0.00840477
ABCC4	-0.00840255	0.00840255
MORF4L2	-0.00840083	0.00840083
INSL6	-0.00839975	0.00839975
STOX1	-0.00839444	0.00839444
TOE1	-0.00839319	0.00839319
NUP210	-0.00839048	0.00839048
PRCC	-0.00838498	0.00838498
CDH13	-0.00838406	0.00838406
GPX6	-0.00838335	0.00838335
CSPG5	-0.00838178	0.00838178
MFSD9	-0.00837886	0.00837886
GPR89A	-0.00836933	0.00836933
ANXA5	-0.00836926	0.00836926
TMEM139	-0.00836136	0.00836136
CCDC7	-0.00836022	0.00836022
MFSD6	-0.0083534	0.0083534
MRPL22	-0.00834967	0.00834967
OR13C3	-0.00834833	0.00834833
POU2F2	-0.00834546	0.00834546
GNMT	-0.00833823	0.00833823
AZU1	-0.00833653	0.00833653
C20orf144	-0.00833441	0.00833441
INSIG1	-0.00833225	0.00833225
C9orf131	-0.00833198	0.00833198
POLR2I	-0.00832625	0.00832625
ZNF425	-0.00832472	0.00832472
PSMA1	-0.00832373	0.00832373
ABT1	-0.00832097	0.00832097
KRTAP6-3	-0.00831623	0.00831623
DDX60	-0.00831461	0.00831461
IKZF2	-0.00831454	0.00831454
ZNF460	-0.00831213	0.00831213
SBK2	-0.00830914	0.00830914
KRT19	-0.00830665	0.00830665
CSRNP1	-0.00830138	0.00830138
DDX49	-0.0082998	0.0082998
ZNF558	-0.00828825	0.00828825
CNOT7	-0.00828297	0.00828297
TMPRSS2	-0.00827509	0.00827509
OR6X1	-0.00827298	0.00827298
INHA	-0.00826637	0.00826637
OLFML2A	-0.00826499	0.00826499
YWHAZ	-0.00826416	0.00826416
MT1A	-0.00826415	0.00826415
ATP6V1E2	-0.00826194	0.00826194
SERPINB10	-0.00826015	0.00826015
H6PD	-0.00825889	0.00825889
CCNO	-0.00825711	0.00825711
TMEM70	-0.00825236	0.00825236
PKHD1	-0.00825214	0.00825214
NOP2	-0.00824963	0.00824963
CNIH2	-0.00824734	0.00824734
NTRK2	-0.0082425	0.0082425
KCNK5	-0.00823813	0.00823813
SETX	-0.0082362	0.0082362
NKX2-1	-0.00823604	0.00823604
BRD7	-0.00823538	0.00823538
IPO9	-0.00823496	0.00823496
OPTC	-0.00823261	0.00823261
KRTCAP3	-0.00822868	0.00822868
PSMA5	-0.00822752	0.00822752
MPDZ	-0.00822745	0.00822745
ZMYM5	-0.00822248	0.00822248
CAMKK2	-0.00821704	0.00821704
CPD	-0.00821478	0.00821478
NOL10	-0.00821435	0.00821435
ABCB9	-0.0082028	0.0082028
NPEPPS	-0.00819889	0.00819889
PLIN4	-0.0081957	0.0081957
CD37	-0.00819061	0.00819061
PIK3R2	-0.00819006	0.00819006
ZIC3	-0.00818847	0.00818847
IKZF3	-0.00818844	0.00818844
KLF7	-0.00818805	0.00818805
RPS27A	-0.00818793	0.00818793
PGM1	-0.00818667	0.00818667
NRK	-0.00818469	0.00818469
SDK1	-0.0081844	0.0081844
C3orf36	-0.00818337	0.00818337
OR52W1	-0.00818105	0.00818105
C5orf42	-0.0081711	0.0081711
EIF2AK4	-0.00816989	0.00816989
RALYL	-0.00816939	0.00816939
WDR27	-0.00816906	0.00816906
ACTBL2	-0.00816863	0.00816863
MRPL55	-0.00816668	0.00816668
TNFRSF9	-0.00816469	0.00816469
GLYATL2	-0.00816282	0.00816282
SLC26A3	-0.00815584	0.00815584
LCN15	-0.0081527	0.0081527
UPK3A	-0.00815115	0.00815115
KLHL24	-0.00814687	0.00814687
FAM129B	-0.008142	0.008142
ZNF329	-0.00814134	0.00814134
PSPC1	-0.00813836	0.00813836
ZNF155	-0.00813637	0.00813637
SNRPD3	-0.00813489	0.00813489
GCNT1	-0.00813412	0.00813412
IFT46	-0.00813304	0.00813304
TLR1	-0.00813273	0.00813273
C12orf57	-0.00813259	0.00813259
WDR82	-0.00813012	0.00813012
PRKX	-0.0081286	0.0081286
NKIRAS1	-0.00812645	0.00812645
FOXD2	-0.00812564	0.00812564
OR7G1	-0.0081191	0.0081191
NOLC1	-0.0081189	0.0081189
SLC13A1	-0.00811532	0.00811532
UBE2J1	-0.00811478	0.00811478
AFP	-0.00811263	0.00811263
FBXL13	-0.00811213	0.00811213
ABHD6	-0.00810184	0.00810184
ODAM	-0.00810152	0.00810152
HTRA3	-0.0081014	0.0081014
DEPDC1B	-0.0081013	0.0081013
SH3RF1	-0.00809982	0.00809982
MED19	-0.00809495	0.00809495
SPIB	-0.00809441	0.00809441
UBL4A	-0.00809285	0.00809285
SLC4A7	-0.00809241	0.00809241
HNRNPU	-0.00809227	0.00809227
ATG4D	-0.00808824	0.00808824
PPDPF	-0.00808193	0.00808193
CHRNE	-0.00808043	0.00808043
ZNF718	-0.00808019	0.00808019
SEL1L2	-0.00807488	0.00807488
KRTAP1-1	-0.00807319	0.00807319
NTF4	-0.00807253	0.00807253
ATP5J2	-0.00807218	0.00807218
TMEM190	-0.00807164	0.00807164
NRBP2	-0.00807109	0.00807109
CRYGS	-0.00806956	0.00806956
CDH3	-0.00806876	0.00806876
AIMP2	-0.00806844	0.00806844
CSTL1	-0.00806819	0.00806819
KALRN	-0.00806273	0.00806273
RUNX1	-0.00805988	0.00805988
DGAT1	-0.00805893	0.00805893
SPEG	-0.00805534	0.00805534
C10orf12	-0.00805392	0.00805392
COL17A1	-0.00805261	0.00805261
MPP5	-0.00805232	0.00805232
FUBP3	-0.00805211	0.00805211
SRF	-0.00805211	0.00805211
PDZK1	-0.00804996	0.00804996
SUSD1	-0.00804766	0.00804766
LDHA	-0.00804654	0.00804654
MC1R	-0.00804338	0.00804338
RNF103	-0.00804149	0.00804149
NDUFC2	-0.00804104	0.00804104
XCL1	-0.00804077	0.00804077
ST8SIA3	-0.00803421	0.00803421
KRTAP10-12	-0.00803393	0.00803393
PLEKHM3	-0.00803352	0.00803352
SIT1	-0.00803201	0.00803201
ASB13	-0.00802922	0.00802922
MYOF	-0.0080262	0.0080262
VWC2	-0.00802578	0.00802578
CHID1	-0.0080208	0.0080208
TMEM82	-0.00802035	0.00802035
GFOD2	-0.00801976	0.00801976
HOXA4	-0.00801915	0.00801915
HIP1R	-0.00801905	0.00801905
ZNF79	-0.00801809	0.00801809
FBXL5	-0.00801499	0.00801499
FRK	-0.00801303	0.00801303
MYT1	-0.00801163	0.00801163
PLCB3	-0.00801068	0.00801068
MRPL28	-0.0080102	0.0080102
FYN	-0.0080098	0.0080098
MAF1	-0.0080012	0.0080012
VHLL	-0.00800079	0.00800079
HIST1H2BD	-0.00800002	0.00800002
NR4A3	-0.00799364	0.00799364
SLC25A22	-0.00799362	0.00799362
TLK1	-0.007993	0.007993
TIMM44	-0.00799022	0.00799022
CCDC24	-0.00798998	0.00798998
METAP2	-0.00798971	0.00798971
HBZ	-0.00798902	0.00798902
MMD2	-0.00798126	0.00798126
MGA	-0.00797575	0.00797575
FLT4	-0.00797261	0.00797261
NEB	-0.00797147	0.00797147
BCAT2	-0.00797057	0.00797057
PIWIL1	-0.00796645	0.00796645
CD83	-0.00796456	0.00796456
TMEM174	-0.00796205	0.00796205
SURF1	-0.0079602	0.0079602
C14orf93	-0.00795644	0.00795644
C6orf141	-0.00795079	0.00795079
PHACTR4	-0.00794799	0.00794799
AUTS2	-0.0079472	0.0079472
CDH6	-0.00794437	0.00794437
HSPG2	-0.00794336	0.00794336
ATP5B	-0.00794034	0.00794034
TMEM202	-0.00793939	0.00793939
MCM8	-0.00793882	0.00793882
CBWD1	-0.00793812	0.00793812
EARS2	-0.00792435	0.00792435
NR3C1	-0.00792061	0.00792061
PLEKHG4	-0.00791725	0.00791725
MAP3K2	-0.00791522	0.00791522
RHEB	-0.00791468	0.00791468
TSGA13	-0.00791387	0.00791387
COPZ2	-0.00790895	0.00790895
ZDHHC7	-0.00790284	0.00790284
KCTD20	-0.00790284	0.00790284
C6orf118	-0.00790088	0.00790088
NDUFS6	-0.00789841	0.00789841
RELB	-0.00789836	0.00789836
PDE4A	-0.00789113	0.00789113
ITGB3	-0.00789038	0.00789038
SLC25A35	-0.00788537	0.00788537
GLIS2	-0.00788485	0.00788485
KRTAP24-1	-0.00788474	0.00788474
MEF2B	-0.00788473	0.00788473
IARS	-0.00788306	0.00788306
GBP6	-0.00787701	0.00787701
ZSCAN18	-0.00787676	0.00787676
UGGT2	-0.00787516	0.00787516
PHTF1	-0.00787468	0.00787468
PTH	-0.007866	0.007866
PRAMEF17	-0.00786484	0.00786484
TTLL9	-0.00786074	0.00786074
ZC3H12D	-0.00785625	0.00785625
LOXL3	-0.00785538	0.00785538
CHRNA9	-0.00785331	0.00785331
C1orf21	-0.00784996	0.00784996
RAB25	-0.00784766	0.00784766
PACSIN3	-0.00784761	0.00784761
CRYBB3	-0.00784747	0.00784747
SNRNP35	-0.00784691	0.00784691
IFNA13	-0.00784682	0.00784682
NR1H4	-0.00784663	0.00784663
TTC38	-0.00784255	0.00784255
ERCC4	-0.00784229	0.00784229
NME5	-0.00784136	0.00784136
HOXC8	-0.00783342	0.00783342
OR52E2	-0.0078307	0.0078307
SPIN1	-0.0078268	0.0078268
GABRA1	-0.00782563	0.00782563
POU5F2	-0.00782384	0.00782384
VCPIP1	-0.00782372	0.00782372
STRC	-0.00782079	0.00782079
YBX1	-0.00781593	0.00781593
CAPN1	-0.00780443	0.00780443
CLEC4E	-0.00780307	0.00780307
TULP3	-0.00780081	0.00780081
PAX3	-0.00780054	0.00780054
ZNF143	-0.00780001	0.00780001
CISH	-0.0077983	0.0077983
RNASE4	-0.00779717	0.00779717
ARHGEF18	-0.00779557	0.00779557
COL10A1	-0.00779551	0.00779551
RABL2A	-0.0077904	0.0077904
LUC7L3	-0.00778652	0.00778652
PKLR	-0.00778516	0.00778516
TRMT1	-0.00778184	0.00778184
SPDYE1	-0.00778159	0.00778159
ARSE	-0.00777966	0.00777966
TNFRSF6B	-0.00777772	0.00777772
TMEM120B	-0.00777736	0.00777736
SERTAD2	-0.0077761	0.0077761
CCNL2	-0.00777205	0.00777205
ZNF184	-0.00777168	0.00777168
ACHE	-0.00776885	0.00776885
TROAP	-0.00776726	0.00776726
USP12	-0.00776571	0.00776571
AGPAT2	-0.00776535	0.00776535
PPP2R5A	-0.00776428	0.00776428
EPC2	-0.00775833	0.00775833
ASCC3	-0.00775792	0.00775792
NISCH	-0.00775575	0.00775575
SRA1	-0.00775538	0.00775538
GPATCH1	-0.00775091	0.00775091
NPPB	-0.00774867	0.00774867
TSNAX	-0.00774705	0.00774705
ZFP42	-0.00774013	0.00774013
NKTR	-0.00773849	0.00773849
HACE1	-0.00773069	0.00773069
SNAI3	-0.00772822	0.00772822
TRMT61A	-0.00772714	0.00772714
SMARCAL1	-0.0077264	0.0077264
CCDC151	-0.00772049	0.00772049
TUBA3E	-0.00772047	0.00772047
TMOD4	-0.00771998	0.00771998
ZFP64	-0.00771937	0.00771937
ZNF23	-0.00771249	0.00771249
GPR4	-0.00771205	0.00771205
KIAA0513	-0.00771104	0.00771104
RRP7A	-0.00770614	0.00770614
DDX19A	-0.00770591	0.00770591
EXOC8	-0.00770509	0.00770509
ZNF461	-0.00770058	0.00770058
SCIN	-0.00769856	0.00769856
SHANK2	-0.00769836	0.00769836
AGAP2	-0.0076903	0.0076903
GAPDH	-0.00768284	0.00768284
PPIAL4C	-0.00768217	0.00768217
NRF1	-0.00768186	0.00768186
ELOVL2	-0.00767816	0.00767816
TFF3	-0.00767736	0.00767736
STX3	-0.00767132	0.00767132
NFASC	-0.00766642	0.00766642
KIDINS220	-0.00766595	0.00766595
MKNK2	-0.00766503	0.00766503
2017-03-02	-0.00766129	0.00766129
NPY2R	-0.0076563	0.0076563
RENBP	-0.00765601	0.00765601
SLC44A3	-0.00765569	0.00765569
DUOXA1	-0.00765164	0.00765164
EAPP	-0.00765111	0.00765111
PLSCR5	-0.00765006	0.00765006
ZDHHC21	-0.00764959	0.00764959
SLC25A39	-0.00764179	0.00764179
FAM189A2	-0.00763661	0.00763661
DLGAP3	-0.00763641	0.00763641
NTRK1	-0.0076352	0.0076352
ZNF215	-0.00763209	0.00763209
PRSS23	-0.00763124	0.00763124
DUSP18	-0.00763006	0.00763006
CHST9	-0.00762966	0.00762966
CDHR1	-0.00762801	0.00762801
HS3ST6	-0.00762764	0.00762764
TCTN2	-0.00762448	0.00762448
TRMT5	-0.00762255	0.00762255
ITGA6	-0.00762112	0.00762112
CCDC82	-0.00762052	0.00762052
PGR	-0.0076171	0.0076171
RIT2	-0.00761472	0.00761472
RER1	-0.00761408	0.00761408
CA12	-0.00761231	0.00761231
DSCAM	-0.00761118	0.00761118
ABCD3	-0.00760937	0.00760937
SERPINB6	-0.00760456	0.00760456
KRT1	-0.00760341	0.00760341
TRPM8	-0.00760275	0.00760275
ARHGEF3	-0.00760121	0.00760121
LAMB2	-0.00760023	0.00760023
ZNF497	-0.00759863	0.00759863
HERC4	-0.00759457	0.00759457
TBC1D3	-0.00759209	0.00759209
PGRMC1	-0.00758806	0.00758806
LCE2A	-0.00758746	0.00758746
FLT3LG	-0.00758611	0.00758611
PREX2	-0.00758071	0.00758071
GTSF1L	-0.00757822	0.00757822
NR2F6	-0.00757538	0.00757538
TMEM199	-0.00757154	0.00757154
GZMB	-0.00756984	0.00756984
WFDC6	-0.0075666	0.0075666
KRT2	-0.00756633	0.00756633
MMP14	-0.00756571	0.00756571
KLHL3	-0.00756206	0.00756206
URM1	-0.00755786	0.00755786
ACOT8	-0.00755644	0.00755644
TGM5	-0.00755568	0.00755568
PAX8	-0.0075511	0.0075511
DACT3	-0.00755087	0.00755087
RNF150	-0.00755062	0.00755062
POU5F1	-0.00754764	0.00754764
FIS1	-0.00754716	0.00754716
INA	-0.0075445	0.0075445
POLN	-0.00754307	0.00754307
ARRB1	-0.0075425	0.0075425
MEX3C	-0.00754244	0.00754244
RBAK	-0.00753971	0.00753971
SLC35A1	-0.00753915	0.00753915
LRIT3	-0.0075371	0.0075371
PLEKHA3	-0.0075241	0.0075241
PDSS2	-0.00752407	0.00752407
TUBB6	-0.00752335	0.00752335
CCDC158	-0.00752088	0.00752088
MMP12	-0.00751936	0.00751936
ATP8B3	-0.00751655	0.00751655
CD70	-0.00751539	0.00751539
C20orf96	-0.00751283	0.00751283
RANBP10	-0.00751195	0.00751195
SND1	-0.00750688	0.00750688
PBX3	-0.00750526	0.00750526
C2CD2	-0.0075047	0.0075047
VPS35	-0.00750244	0.00750244
TUBGCP5	-0.007501	0.007501
BLM	-0.00749984	0.00749984
ADAM17	-0.00749732	0.00749732
PRKCA	-0.00749676	0.00749676
LRRC57	-0.00749105	0.00749105
SH3TC2	-0.00748565	0.00748565
CALML5	-0.00748225	0.00748225
ZNF860	-0.00748132	0.00748132
PEX10	-0.00748119	0.00748119
FAM98A	-0.00748082	0.00748082
TMEM39A	-0.00748031	0.00748031
RBM28	-0.00747988	0.00747988
IL18BP	-0.00747872	0.00747872
POU4F3	-0.00747701	0.00747701
CCR2	-0.00746797	0.00746797
FAP	-0.00746735	0.00746735
ATP5G1	-0.00746593	0.00746593
SLC25A24	-0.00746543	0.00746543
CD2BP2	-0.00746274	0.00746274
GSTM2	-0.00746228	0.00746228
SIGIRR	-0.00745896	0.00745896
GFM1	-0.00745887	0.00745887
SPDYA	-0.00745844	0.00745844
ZBP1	-0.00745752	0.00745752
S100P	-0.00745581	0.00745581
NINL	-0.00745564	0.00745564
OR5V1	-0.00745549	0.00745549
MRPL1	-0.00745318	0.00745318
C12orf73	-0.00745274	0.00745274
VPS33B	-0.00745207	0.00745207
GRSF1	-0.00744986	0.00744986
SAA2	-0.00744793	0.00744793
ST7L	-0.00744359	0.00744359
HAGH	-0.00744252	0.00744252
CASP2	-0.00744116	0.00744116
USP53	-0.00743668	0.00743668
SLC25A21	-0.00743494	0.00743494
CDK2AP2	-0.00743466	0.00743466
VPS13D	-0.00743436	0.00743436
LRRIQ3	-0.00742826	0.00742826
TMEM59L	-0.0074269	0.0074269
UHRF1	-0.00742668	0.00742668
DHX8	-0.00742468	0.00742468
SCN5A	-0.00742092	0.00742092
HIST1H2BB	-0.00741989	0.00741989
IQCF6	-0.00741716	0.00741716
TBC1D4	-0.00741622	0.00741622
C20orf202	-0.00741297	0.00741297
EPDR1	-0.00741	0.00741
CLIP4	-0.00740924	0.00740924
MYEOV	-0.0074091	0.0074091
TM7SF3	-0.00740895	0.00740895
ST3GAL1	-0.00740865	0.00740865
UBL3	-0.00740785	0.00740785
MMP10	-0.00740365	0.00740365
LDHD	-0.00740112	0.00740112
SFTPC	-0.00740008	0.00740008
POLB	-0.00739746	0.00739746
SERBP1	-0.00739662	0.00739662
SHMT1	-0.00739369	0.00739369
ZNF510	-0.00739365	0.00739365
WASF2	-0.00739279	0.00739279
ITGAL	-0.00739179	0.00739179
ALDH5A1	-0.00739113	0.00739113
MPL	-0.00738462	0.00738462
CORO2B	-0.00738263	0.00738263
COL9A3	-0.00738252	0.00738252
IER5L	-0.00738177	0.00738177
KRT23	-0.00738004	0.00738004
TMEM222	-0.00737988	0.00737988
NCAPD3	-0.00737891	0.00737891
CMTM5	-0.0073784	0.0073784
MYO3B	-0.00737764	0.00737764
SLC6A16	-0.00737009	0.00737009
UGT3A2	-0.00736925	0.00736925
AURKB	-0.0073682	0.0073682
C2orf40	-0.00736789	0.00736789
EEF1B2	-0.0073664	0.0073664
TSPAN11	-0.00736612	0.00736612
RTP3	-0.00736565	0.00736565
PDYN	-0.00736468	0.00736468
GKN1	-0.00736416	0.00736416
TMSB4Y	-0.00735875	0.00735875
BSN	-0.007358	0.007358
ABCA10	-0.00735688	0.00735688
CNKSR2	-0.00735545	0.00735545
FOXQ1	-0.00735417	0.00735417
HTR6	-0.007351	0.007351
NDUFS1	-0.00735065	0.00735065
PPIF	-0.00735021	0.00735021
NTSR2	-0.00734957	0.00734957
PODNL1	-0.00734645	0.00734645
CCDC85B	-0.00734418	0.00734418
TCEB3B	-0.0073428	0.0073428
ELMOD1	-0.00734218	0.00734218
SESN3	-0.00733963	0.00733963
THAP2	-0.00733778	0.00733778
MOSPD2	-0.00733648	0.00733648
VENTX	-0.00733603	0.00733603
FAM60A	-0.00733326	0.00733326
PLSCR1	-0.00733137	0.00733137
LGSN	-0.00733107	0.00733107
NUSAP1	-0.00732963	0.00732963
CARS2	-0.00732846	0.00732846
KRTAP9-4	-0.00732724	0.00732724
C2orf54	-0.00732664	0.00732664
TUSC1	-0.00732659	0.00732659
TAS2R9	-0.00732646	0.00732646
LRP6	-0.00732229	0.00732229
TAS2R39	-0.00732134	0.00732134
COPZ1	-0.00731813	0.00731813
STARD6	-0.00731704	0.00731704
PBOV1	-0.00731637	0.00731637
CREB3L3	-0.00731559	0.00731559
RTN4RL1	-0.00731138	0.00731138
HOXB1	-0.00730982	0.00730982
PPP1R12B	-0.00730609	0.00730609
FCN2	-0.00730143	0.00730143
STC2	-0.00729567	0.00729567
MRPL50	-0.00729367	0.00729367
TRPM6	-0.00729288	0.00729288
LARP6	-0.0072892	0.0072892
PSD3	-0.00728906	0.00728906
PDS5A	-0.00728756	0.00728756
KCNK10	-0.00728587	0.00728587
FAM83H	-0.00728571	0.00728571
GAS2L1	-0.00728269	0.00728269
STAC	-0.00728	0.00728
GSTO2	-0.00727958	0.00727958
ZYX	-0.00727712	0.00727712
NUDT12	-0.00727166	0.00727166
KATNA1	-0.00726596	0.00726596
MSC	-0.00726412	0.00726412
SDC2	-0.00726301	0.00726301
XAGE5	-0.00726293	0.00726293
CRYBA1	-0.00726267	0.00726267
CSMD3	-0.00725861	0.00725861
STXBP3	-0.00725852	0.00725852
C1orf198	-0.00725385	0.00725385
SUMF2	-0.00725373	0.00725373
SYT14	-0.00725314	0.00725314
ADORA1	-0.00725286	0.00725286
XYLT1	-0.00725057	0.00725057
SPAG7	-0.00724488	0.00724488
SLC25A29	-0.00724447	0.00724447
KIF13B	-0.00724071	0.00724071
FAM3B	-0.00724	0.00724
TSEN54	-0.00723938	0.00723938
RORA	-0.00723882	0.00723882
ZP3	-0.00723798	0.00723798
CRX	-0.00723791	0.00723791
SLC4A5	-0.00723581	0.00723581
ZNF615	-0.00723339	0.00723339
ARHGEF38	-0.00722675	0.00722675
DPP8	-0.00722631	0.00722631
POU2F3	-0.00722538	0.00722538
ALPP	-0.00722503	0.00722503
PTS	-0.00722486	0.00722486
ZNF326	-0.00722366	0.00722366
FXN	-0.00722212	0.00722212
ALG3	-0.00722203	0.00722203
VMO1	-0.0072211	0.0072211
ABHD8	-0.00722013	0.00722013
KIAA1143	-0.00721491	0.00721491
ATP13A4	-0.00721256	0.00721256
CNGB1	-0.00721141	0.00721141
PHF10	-0.0072109	0.0072109
CHTF18	-0.00720531	0.00720531
KCNJ3	-0.00720467	0.00720467
SH3TC1	-0.00719986	0.00719986
FBLN2	-0.00719908	0.00719908
RALGAPA1	-0.00719621	0.00719621
CBX3	-0.00719224	0.00719224
ADAM30	-0.00718839	0.00718839
FBXO6	-0.00718621	0.00718621
CXCR3	-0.00718557	0.00718557
[truncated: 15,047 more rows]

## Sheet: BRCA-Hallmark
NAME	GS<br> follow link to MSigDB	GS DETAILS	SIZE	ES	NES	NOM p-val	FDR q-val	FWER p-val	RANK AT MAX	LEADING EDGE
HALLMARK_MYC_TARGETS_V2	HALLMARK_MYC_TARGETS_V2	Details ...	58	0.32479	1.32439	0.0791667	1	0.627	4753	tags=33%, list=28%, signal=45%
HALLMARK_MYC_TARGETS_V1	HALLMARK_MYC_TARGETS_V1	Details ...	192	0.262404	1.29883	0.0426966	0.622568	0.701	3550	tags=29%, list=21%, signal=36%
HALLMARK_UNFOLDED_PROTEIN_RESPONSE	HALLMARK_UNFOLDED_PROTEIN_RESPONSE	Details ...	110	0.27663	1.26653	0.0672646	0.544129	0.795	3375	tags=31%, list=20%, signal=38%
HALLMARK_UV_RESPONSE_DN	HALLMARK_UV_RESPONSE_DN	Details ...	141	0.252411	1.21717	0.0912951	0.618792	0.909	3662	tags=30%, list=21%, signal=38%
HALLMARK_EPITHELIAL_MESENCHYMAL_TRANSITION	HALLMARK_EPITHELIAL_MESENCHYMAL_TRANSITION	Details ...	196	0.234599	1.17081	0.100656	0.708687	0.967	3504	tags=29%, list=20%, signal=36%
HALLMARK_WNT_BETA_CATENIN_SIGNALING	HALLMARK_WNT_BETA_CATENIN_SIGNALING	Details ...	42	0.280016	1.05649	0.358811	1	1	1720	tags=19%, list=10%, signal=21%
HALLMARK_DNA_REPAIR	HALLMARK_DNA_REPAIR	Details ...	142	0.217699	1.04857	0.349776	1	1	4391	tags=32%, list=26%, signal=43%
HALLMARK_XENOBIOTIC_METABOLISM	HALLMARK_XENOBIOTIC_METABOLISM	Details ...	199	0.209422	1.04696	0.312102	1	1	2617	tags=20%, list=15%, signal=23%
HALLMARK_ADIPOGENESIS	HALLMARK_ADIPOGENESIS	Details ...	195	0.206804	1.03248	0.355408	0.993472	1	4381	tags=32%, list=26%, signal=43%
HALLMARK_HEDGEHOG_SIGNALING	HALLMARK_HEDGEHOG_SIGNALING	Details ...	35	0.275993	0.992645	0.482684	1	1	1971	tags=23%, list=12%, signal=26%
HALLMARK_HYPOXIA	HALLMARK_HYPOXIA	Details ...	195	0.19749	0.985682	0.477551	1	1	1945	tags=15%, list=11%, signal=17%
HALLMARK_MITOTIC_SPINDLE	HALLMARK_MITOTIC_SPINDLE	Details ...	198	0.195112	0.981023	0.535874	0.99444	1	2131	tags=16%, list=12%, signal=18%
HALLMARK_APICAL_JUNCTION	HALLMARK_APICAL_JUNCTION	Details ...	195	0.192243	0.962872	0.527352	1	1	3375	tags=25%, list=20%, signal=31%
HALLMARK_OXIDATIVE_PHOSPHORYLATION	HALLMARK_OXIDATIVE_PHOSPHORYLATION	Details ...	197	0.18913	0.94403	0.615711	1	1	3918	tags=26%, list=23%, signal=33%
HALLMARK_HEME_METABOLISM	HALLMARK_HEME_METABOLISM	Details ...	195	0.186621	0.918646	0.675676	1	1	3277	tags=22%, list=19%, signal=27%
HALLMARK_INTERFERON_ALPHA_RESPONSE	HALLMARK_INTERFERON_ALPHA_RESPONSE	Details ...	94	0.207438	0.907351	0.678959	1	1	2884	tags=22%, list=17%, signal=27%
HALLMARK_NOTCH_SIGNALING	HALLMARK_NOTCH_SIGNALING	Details ...	32	0.255031	0.902518	0.621118	0.99724	1	2316	tags=22%, list=14%, signal=25%
HALLMARK_ANGIOGENESIS	HALLMARK_ANGIOGENESIS	Details ...	36	0.245011	0.892731	0.656442	0.974984	1	1796	tags=17%, list=10%, signal=19%
HALLMARK_INTERFERON_GAMMA_RESPONSE	HALLMARK_INTERFERON_GAMMA_RESPONSE	Details ...	198	0.175504	0.878105	0.800443	0.969384	1	3559	tags=24%, list=21%, signal=30%
HALLMARK_REACTIVE_OXIGEN_SPECIES_PATHWAY	HALLMARK_REACTIVE_OXIGEN_SPECIES_PATHWAY	Details ...	45	0.226639	0.861184	0.723711	0.964724	1	3597	tags=29%, list=21%, signal=36%
HALLMARK_PANCREAS_BETA_CELLS	HALLMARK_PANCREAS_BETA_CELLS		40	0.222754	0.820902	0.761603	1	1	1295	tags=13%, list=8%, signal=13%
HALLMARK_BILE_ACID_METABOLISM	HALLMARK_BILE_ACID_METABOLISM		112	0.176453	0.813426	0.880851	0.973048	1	3534	tags=23%, list=21%, signal=29%
HALLMARK_PEROXISOME	HALLMARK_PEROXISOME		101	0.174101	0.793786	0.899371	0.960681	1	3641	tags=23%, list=21%, signal=29%
HALLMARK_GLYCOLYSIS	HALLMARK_GLYCOLYSIS		197	0.151484	0.760542	0.986607	0.954282	1	4346	tags=25%, list=25%, signal=33%
HALLMARK_TNFA_SIGNALING_VIA_NFKB	HALLMARK_TNFA_SIGNALING_VIA_NFKB	Details ...	198	-0.271455	-1.33281	0.0244361	1	0.695	2752	tags=23%, list=16%, signal=27%
HALLMARK_KRAS_SIGNALING_UP	HALLMARK_KRAS_SIGNALING_UP	Details ...	195	-0.26749	-1.30703	0.0333333	0.672773	0.771	3790	tags=30%, list=22%, signal=38%
HALLMARK_ESTROGEN_RESPONSE_LATE	HALLMARK_ESTROGEN_RESPONSE_LATE	Details ...	198	-0.238031	-1.16951	0.121324	1	0.989	5149	tags=37%, list=30%, signal=52%
HALLMARK_APOPTOSIS	HALLMARK_APOPTOSIS	Details ...	159	-0.245271	-1.16183	0.151515	1	0.991	3814	tags=30%, list=22%, signal=38%
HALLMARK_CHOLESTEROL_HOMEOSTASIS	HALLMARK_CHOLESTEROL_HOMEOSTASIS	Details ...	73	-0.271574	-1.14011	0.236842	1	0.996	1686	tags=16%, list=10%, signal=18%
HALLMARK_E2F_TARGETS	HALLMARK_E2F_TARGETS	Details ...	191	-0.232209	-1.13024	0.185714	0.895125	0.996	5914	tags=39%, list=35%, signal=59%
HALLMARK_UV_RESPONSE_UP	HALLMARK_UV_RESPONSE_UP	Details ...	155	-0.23619	-1.12433	0.217949	0.802086	0.996	4319	tags=32%, list=25%, signal=42%
HALLMARK_FATTY_ACID_METABOLISM	HALLMARK_FATTY_ACID_METABOLISM	Details ...	154	-0.232982	-1.11192	0.219048	0.768985	0.998	4273	tags=30%, list=25%, signal=39%
HALLMARK_IL2_STAT5_SIGNALING	HALLMARK_IL2_STAT5_SIGNALING	Details ...	196	-0.224062	-1.09606	0.260223	0.757939	0.998	3415	tags=26%, list=20%, signal=32%
HALLMARK_P53_PATHWAY	HALLMARK_P53_PATHWAY	Details ...	194	-0.212898	-1.03779	0.350626	0.963785	1	3728	tags=29%, list=22%, signal=37%
HALLMARK_G2M_CHECKPOINT	HALLMARK_G2M_CHECKPOINT	Details ...	190	-0.208674	-1.02436	0.360236	0.942611	1	4472	tags=31%, list=26%, signal=41%
HALLMARK_COMPLEMENT	HALLMARK_COMPLEMENT	Details ...	195	-0.208349	-1.02241	0.385305	0.873331	1	4493	tags=31%, list=26%, signal=42%
HALLMARK_ALLOGRAFT_REJECTION	HALLMARK_ALLOGRAFT_REJECTION	Details ...	200	-0.208813	-1.01539	0.422101	0.837959	1	4816	tags=34%, list=28%, signal=46%
HALLMARK_ESTROGEN_RESPONSE_EARLY	HALLMARK_ESTROGEN_RESPONSE_EARLY	Details ...	196	-0.203066	-0.990976	0.476809	0.881688	1	1459	tags=13%, list=9%, signal=14%
HALLMARK_IL6_JAK_STAT3_SIGNALING	HALLMARK_IL6_JAK_STAT3_SIGNALING	Details ...	87	-0.226087	-0.971585	0.514071	0.904687	1	3294	tags=24%, list=19%, signal=30%
HALLMARK_APICAL_SURFACE	HALLMARK_APICAL_SURFACE	Details ...	44	-0.256881	-0.971216	0.49323	0.849419	1	5584	tags=45%, list=33%, signal=67%
HALLMARK_TGF_BETA_SIGNALING	HALLMARK_TGF_BETA_SIGNALING	Details ...	54	-0.245184	-0.963307	0.502016	0.829291	1	1042	tags=11%, list=6%, signal=12%
HALLMARK_MTORC1_SIGNALING	HALLMARK_MTORC1_SIGNALING	Details ...	196	-0.193121	-0.948641	0.58891	0.835512	1	4120	tags=27%, list=24%, signal=35%
HALLMARK_INFLAMMATORY_RESPONSE	HALLMARK_INFLAMMATORY_RESPONSE	Details ...	197	-0.193478	-0.947147	0.60217	0.796447	1	3288	tags=21%, list=19%, signal=25%
HALLMARK_MYOGENESIS	HALLMARK_MYOGENESIS	Details ...	199	-0.188251	-0.920054	0.680147	0.8446	1	5153	tags=35%, list=30%, signal=50%
HALLMARK_ANDROGEN_RESPONSE	HALLMARK_ANDROGEN_RESPONSE		99	-0.20997	-0.918171	0.626168	0.810649	1	2420	tags=15%, list=14%, signal=18%
HALLMARK_KRAS_SIGNALING_DN	HALLMARK_KRAS_SIGNALING_DN		191	-0.186943	-0.912062	0.699819	0.793501	1	4730	tags=31%, list=28%, signal=42%
HALLMARK_COAGULATION	HALLMARK_COAGULATION		136	-0.196759	-0.90152	0.708411	0.789468	1	4312	tags=28%, list=25%, signal=37%
HALLMARK_PI3K_AKT_MTOR_SIGNALING	HALLMARK_PI3K_AKT_MTOR_SIGNALING		104	-0.190866	-0.83794	0.801852	0.90829	1	4058	tags=27%, list=24%, signal=35%
HALLMARK_PROTEIN_SECRETION	HALLMARK_PROTEIN_SECRETION		96	-0.187677	-0.827083	0.812963	0.892546	1	5904	tags=39%, list=35%, signal=59%
HALLMARK_SPERMATOGENESIS	HALLMARK_SPERMATOGENESIS		133	-0.168889	-0.787529	0.937843	0.915594	1	4683	tags=30%, list=27%, signal=41%

## Sheet: BRCA_OV_UCEC-Hallmark
NAME	GS<br> follow link to MSigDB	GS DETAILS	SIZE	ES	NES	NOM p-val	FDR q-val	FWER p-val	RANK AT MAX	LEADING EDGE
HALLMARK_APICAL_JUNCTION	HALLMARK_APICAL_JUNCTION	Details ...	195	0.289361	1.39605	0.00562852	0.658696	0.447	2389	tags=23%, list=14%, signal=26%
HALLMARK_MYC_TARGETS_V2	HALLMARK_MYC_TARGETS_V2	Details ...	58	0.311823	1.27077	0.091954	0.971981	0.831	2282	tags=26%, list=13%, signal=30%
HALLMARK_TNFA_SIGNALING_VIA_NFKB	HALLMARK_TNFA_SIGNALING_VIA_NFKB	Details ...	198	0.256025	1.25078	0.0539499	0.770632	0.875	3834	tags=33%, list=22%, signal=42%
HALLMARK_IL6_JAK_STAT3_SIGNALING	HALLMARK_IL6_JAK_STAT3_SIGNALING	Details ...	87	0.284222	1.22559	0.15	0.720965	0.935	3466	tags=29%, list=20%, signal=36%
HALLMARK_ADIPOGENESIS	HALLMARK_ADIPOGENESIS	Details ...	194	0.234924	1.15913	0.126233	0.970767	0.988	4230	tags=29%, list=25%, signal=38%
HALLMARK_ANGIOGENESIS	HALLMARK_ANGIOGENESIS	Details ...	36	0.320368	1.15834	0.228628	0.81272	0.988	4132	tags=42%, list=24%, signal=55%
HALLMARK_HEME_METABOLISM	HALLMARK_HEME_METABOLISM	Details ...	195	0.228676	1.12141	0.196429	0.900737	0.998	2330	tags=18%, list=14%, signal=21%
HALLMARK_MYOGENESIS	HALLMARK_MYOGENESIS	Details ...	199	0.225519	1.10512	0.222649	0.878351	0.999	4323	tags=31%, list=25%, signal=41%
HALLMARK_NOTCH_SIGNALING	HALLMARK_NOTCH_SIGNALING	Details ...	32	0.309966	1.09179	0.303774	0.855779	1	2894	tags=34%, list=17%, signal=41%
HALLMARK_COAGULATION	HALLMARK_COAGULATION	Details ...	136	0.235013	1.09132	0.259036	0.773443	1	3117	tags=24%, list=18%, signal=29%
HALLMARK_UV_RESPONSE_UP	HALLMARK_UV_RESPONSE_UP	Details ...	155	0.231381	1.09055	0.251866	0.706186	1	2779	tags=20%, list=16%, signal=24%
HALLMARK_P53_PATHWAY	HALLMARK_P53_PATHWAY	Details ...	194	0.217655	1.05606	0.342205	0.797263	1	3671	tags=23%, list=22%, signal=29%
HALLMARK_PI3K_AKT_MTOR_SIGNALING	HALLMARK_PI3K_AKT_MTOR_SIGNALING	Details ...	104	0.233876	1.03445	0.372781	0.834191	1	1809	tags=16%, list=11%, signal=18%
HALLMARK_EPITHELIAL_MESENCHYMAL_TRANSITION	HALLMARK_EPITHELIAL_MESENCHYMAL_TRANSITION	Details ...	196	0.209055	1.00726	0.436047	0.901186	1	3020	tags=22%, list=18%, signal=27%
HALLMARK_PROTEIN_SECRETION	HALLMARK_PROTEIN_SECRETION	Details ...	96	0.22903	1.00336	0.445087	0.857992	1	4035	tags=31%, list=24%, signal=41%
HALLMARK_PANCREAS_BETA_CELLS	HALLMARK_PANCREAS_BETA_CELLS	Details ...	40	0.267369	0.996901	0.46169	0.832437	1	2514	tags=20%, list=15%, signal=23%
HALLMARK_E2F_TARGETS	HALLMARK_E2F_TARGETS	Details ...	191	0.204115	0.992409	0.45488	0.800398	1	3161	tags=19%, list=19%, signal=24%
HALLMARK_COMPLEMENT	HALLMARK_COMPLEMENT	Details ...	195	0.204807	0.988735	0.47619	0.770052	1	2700	tags=21%, list=16%, signal=24%
HALLMARK_MTORC1_SIGNALING	HALLMARK_MTORC1_SIGNALING	Details ...	196	0.198758	0.9729	0.514563	0.788078	1	2049	tags=15%, list=12%, signal=17%
HALLMARK_UV_RESPONSE_DN	HALLMARK_UV_RESPONSE_DN	Details ...	141	0.206464	0.960142	0.541748	0.795434	1	4152	tags=28%, list=24%, signal=37%
HALLMARK_DNA_REPAIR	HALLMARK_DNA_REPAIR		142	0.194589	0.910036	0.684411	0.9403	1	1165	tags=11%, list=7%, signal=11%
HALLMARK_HEDGEHOG_SIGNALING	HALLMARK_HEDGEHOG_SIGNALING		35	0.25374	0.90712	0.631373	0.906966	1	4698	tags=37%, list=28%, signal=51%
HALLMARK_GLYCOLYSIS	HALLMARK_GLYCOLYSIS		197	0.187441	0.905691	0.722555	0.87251	1	4386	tags=26%, list=26%, signal=34%
HALLMARK_HYPOXIA	HALLMARK_HYPOXIA		195	0.185396	0.903126	0.727273	0.845527	1	4119	tags=27%, list=24%, signal=35%
HALLMARK_KRAS_SIGNALING_UP	HALLMARK_KRAS_SIGNALING_UP		195	0.173929	0.856204	0.853414	0.940147	1	1542	tags=11%, list=9%, signal=12%
HALLMARK_SPERMATOGENESIS	HALLMARK_SPERMATOGENESIS		133	0.177244	0.825247	0.865065	0.966261	1	3656	tags=23%, list=21%, signal=28%
HALLMARK_KRAS_SIGNALING_DN	HALLMARK_KRAS_SIGNALING_DN		191	0.163062	0.789577	0.957282	0.987861	1	3795	tags=24%, list=22%, signal=31%
HALLMARK_CHOLESTEROL_HOMEOSTASIS	HALLMARK_CHOLESTEROL_HOMEOSTASIS		73	0.186802	0.779807	0.874296	0.965197	1	2507	tags=15%, list=15%, signal=18%
HALLMARK_TGF_BETA_SIGNALING	HALLMARK_TGF_BETA_SIGNALING		54	0.137389	0.542543	0.996071	0.999384	1	5090	tags=30%, list=30%, signal=42%
HALLMARK_IL2_STAT5_SIGNALING	HALLMARK_IL2_STAT5_SIGNALING	Details ...	196	-0.270728	-1.31777	0.0414201	0.940863	0.658	3501	tags=28%, list=21%, signal=34%
HALLMARK_APICAL_SURFACE	HALLMARK_APICAL_SURFACE	Details ...	44	-0.341726	-1.3065	0.0749507	0.514815	0.701	3576	tags=32%, list=21%, signal=40%
HALLMARK_PEROXISOME	HALLMARK_PEROXISOME	Details ...	101	-0.280469	-1.25501	0.085595	0.532322	0.834	4261	tags=31%, list=25%, signal=41%
HALLMARK_INTERFERON_GAMMA_RESPONSE	HALLMARK_INTERFERON_GAMMA_RESPONSE	Details ...	198	-0.248554	-1.23488	0.060166	0.465504	0.875	4362	tags=34%, list=26%, signal=46%
HALLMARK_ALLOGRAFT_REJECTION	HALLMARK_ALLOGRAFT_REJECTION	Details ...	200	-0.249374	-1.23231	0.0587002	0.381494	0.885	3576	tags=29%, list=21%, signal=36%
HALLMARK_UNFOLDED_PROTEIN_RESPONSE	HALLMARK_UNFOLDED_PROTEIN_RESPONSE	Details ...	110	-0.245969	-1.1166	0.236287	0.763812	0.995	3124	tags=27%, list=18%, signal=33%
HALLMARK_ANDROGEN_RESPONSE	HALLMARK_ANDROGEN_RESPONSE	Details ...	99	-0.248174	-1.11046	0.259023	0.683863	0.997	1585	tags=18%, list=9%, signal=20%
HALLMARK_XENOBIOTIC_METABOLISM	HALLMARK_XENOBIOTIC_METABOLISM	Details ...	199	-0.213299	-1.04983	0.359743	0.887436	1	4747	tags=34%, list=28%, signal=47%
HALLMARK_INTERFERON_ALPHA_RESPONSE	HALLMARK_INTERFERON_ALPHA_RESPONSE	Details ...	94	-0.230883	-1.02415	0.402	0.909778	1	4874	tags=38%, list=29%, signal=53%
HALLMARK_APOPTOSIS	HALLMARK_APOPTOSIS	Details ...	159	-0.204615	-0.974486	0.511677	1	1	3588	tags=23%, list=21%, signal=29%
HALLMARK_ESTROGEN_RESPONSE_EARLY	HALLMARK_ESTROGEN_RESPONSE_EARLY	Details ...	196	-0.194285	-0.958136	0.558763	1	1	4424	tags=32%, list=26%, signal=43%
HALLMARK_OXIDATIVE_PHOSPHORYLATION	HALLMARK_OXIDATIVE_PHOSPHORYLATION	Details ...	197	-0.191273	-0.93779	0.635246	1	1	4303	tags=30%, list=25%, signal=40%
HALLMARK_MYC_TARGETS_V1	HALLMARK_MYC_TARGETS_V1	Details ...	192	-0.188247	-0.921781	0.708696	1	1	2595	tags=19%, list=15%, signal=22%
HALLMARK_REACTIVE_OXIGEN_SPECIES_PATHWAY	HALLMARK_REACTIVE_OXIGEN_SPECIES_PATHWAY	Details ...	45	-0.237253	-0.91236	0.604167	1	1	2911	tags=27%, list=17%, signal=32%
HALLMARK_BILE_ACID_METABOLISM	HALLMARK_BILE_ACID_METABOLISM	Details ...	112	-0.202398	-0.91157	0.620843	0.954777	1	4443	tags=31%, list=26%, signal=42%
HALLMARK_WNT_BETA_CATENIN_SIGNALING	HALLMARK_WNT_BETA_CATENIN_SIGNALING	Details ...	42	-0.238758	-0.905871	0.611452	0.914262	1	1827	tags=17%, list=11%, signal=19%
HALLMARK_ESTROGEN_RESPONSE_LATE	HALLMARK_ESTROGEN_RESPONSE_LATE	Details ...	198	-0.17775	-0.883077	0.792899	0.928655	1	2252	tags=16%, list=13%, signal=18%
HALLMARK_FATTY_ACID_METABOLISM	HALLMARK_FATTY_ACID_METABOLISM	Details ...	154	-0.181374	-0.863258	0.836401	0.929331	1	3836	tags=25%, list=23%, signal=32%
HALLMARK_G2M_CHECKPOINT	HALLMARK_G2M_CHECKPOINT	Details ...	190	-0.173315	-0.848792	0.880165	0.915157	1	3434	tags=22%, list=20%, signal=27%
HALLMARK_MITOTIC_SPINDLE	HALLMARK_MITOTIC_SPINDLE	Details ...	198	-0.170943	-0.843573	0.871595	0.88036	1	2359	tags=15%, list=14%, signal=17%
HALLMARK_INFLAMMATORY_RESPONSE	HALLMARK_INFLAMMATORY_RESPONSE		197	-0.169133	-0.823745	0.92389	0.875172	1	3607	tags=24%, list=21%, signal=30%
